# Supplementary material for: Diaqua­bis­(2,2′-bi-1H-imidazole)­man­ganese(II) benzene-1,4-di­carboxyl­ate
Source: Acta Crystallogr Sect E Struct Rep Online. 2012 May 26;68(Pt 6):m829. doi: 10.1107/S160053681202199X (PMC3379148; doi:10.1107/S160053681202199X)
Supplement: Supplementary file 1 [file e-68-0m829-sup1.cif]

##############################################################################
#                                                                            #
# This CIF contains the data in a paper accepted for publication in          #
# Acta Crystallographica Section E. It conforms to the requirements of       #
# Notes for Authors for Acta Crystallographica Section E, and has been       #
# peer reviewed under the auspices of the IUCr Commission on Journals.       #
#                                                                            #
# Full details of the Crystallographic Information File format               #
# are given in the paper "The Crystallographic Information File (CIF):       #
# a New Standard Archive File for Crystallography" by S. R. Hall, F. H.      #
# Allen and I. D. Brown [Acta Cryst. (1991), A47, 655-685].                  #
#                                                                            #
# The current version of the core CIF dictionary is obtainable from          #
# ftp://ftp.iucr.org/pub/cif_core.dic.                                       #
#                                                                            #
# Software is freely available for graphical display of the structure(s)     #
# in this CIF. For information consult the CIF software page                 #
# http://www.iucr.org/resources/cif/software.                                #
#                                                                            #
# This file may be used for bona fide research purposes within the           #
# scientific community so long as proper attribution is given to the journal # 
# article from which it was obtained.                                        #
#                                                                            #
##############################################################################
data_I
_audit_creation_method     SHELXL-97
_chemical_name_systematic
;
Diaquabis(2,2'-bi-1<i>H</i>-imidazole)manganese(II) benzene-1,4-dicarboxylate
;
_chemical_name_common     ?
_chemical_formula_moiety     'C12 H16 Mn N8 O2 2+, C8 H4 O4 2-'
_chemical_formula_sum     'C20 H20 Mn N8 O6'
_chemical_formula_iupac     '[Mn (C6 H6 N4)2 (H2 O)2] (C8 H4 O4)'
_chemical_formula_weight     523.38
_chemical_melting_point     ?
_symmetry_cell_setting     monoclinic
_symmetry_space_group_name_H-M     'P 21/n'
loop_
    _symmetry_equiv_pos_as_xyz
    'x, y, z'
    '-x+1/2, y+1/2, -z+1/2'
    '-x, -y, -z'
    'x-1/2, -y-1/2, z-1/2'
_cell_length_a     8.2666(10)
_cell_length_b     10.9027(13)
_cell_length_c     12.6734(16)
_cell_angle_alpha     90.00
_cell_angle_beta     93.986(2)
_cell_angle_gamma     90.00
_cell_volume     1139.5(2)
_cell_formula_units_Z     2
_cell_measurement_reflns_used     2178
_cell_measurement_theta_min     2.967
_cell_measurement_theta_max     26.877
_cell_measurement_temperature     293(2)
_exptl_crystal_description     block
_exptl_crystal_colour     yellow
_exptl_crystal_size_max     0.46
_exptl_crystal_size_mid     0.19
_exptl_crystal_size_min     0.07
_exptl_crystal_density_diffrn     1.525
_exptl_crystal_density_meas     ?
_exptl_crystal_density_method     'not measured'
_exptl_crystal_F_000     538
_exptl_absorpt_coefficient_mu     0.634
_exptl_absorpt_correction_type     multi-scan
_exptl_absorpt_process_details     '(SADABS; Bruker, 2004)'
_exptl_absorpt_correction_T_min     0.7612
_exptl_absorpt_correction_T_max     0.9599
_exptl_special_details
;
;
_diffrn_ambient_temperature     293(2)
_diffrn_radiation_type     MoK\a
_diffrn_radiation_wavelength     0.71073
_diffrn_radiation_source     'fine-focus sealed tube'
_diffrn_radiation_monochromator     graphite
_diffrn_measurement_device_type     'Bruker SMART CCD area-detector'
_diffrn_measurement_method     '\f and \w scans'
_diffrn_detector_area_resol_mean     ?
_diffrn_reflns_number     5689
_diffrn_reflns_av_R_equivalents     0.0220
_diffrn_reflns_av_sigmaI/netI     0.0241
_diffrn_reflns_theta_min     2.47
_diffrn_reflns_theta_max     25.09
_diffrn_reflns_theta_full     25.09
_diffrn_measured_fraction_theta_max     0.999
_diffrn_measured_fraction_theta_full     0.999
_diffrn_reflns_limit_h_min     -6
_diffrn_reflns_limit_h_max     9
_diffrn_reflns_limit_k_min     -13
_diffrn_reflns_limit_k_max     12
_diffrn_reflns_limit_l_min     -14
_diffrn_reflns_limit_l_max     15
_diffrn_standards_number     ?
_diffrn_standards_interval_count     0
_diffrn_standards_interval_time     0
_diffrn_standards_decay_%     ?
_refine_special_details
;
Refinement of <i>F</i>^2^ against ALL reflections. The weighted <i>R</i>-factor
<i>wR</i> and goodness of fit <i>S</i> are based on <i>F</i>^2^, conventional
<i>R</i>-factors <i>R</i> are based on <i>F</i>, with <i>F</i> set to zero for
negative <i>F</i>^2^. The threshold expression of <i>F</i>^2^ >
\s(<i>F</i>^2^) is used only for calculating <i>R</i>-factors(gt) <i>etc</i>.
and is not relevant to the choice of reflections for refinement.
<i>R</i>-factors based on <i>F</i>^2^ are statistically about twice as large
as those based on <i>F</i>, and <i>R</i>- factors based on ALL data will be
even larger.
;
_reflns_number_total     2024
_reflns_number_gt     1712
_reflns_threshold_expression     I>2sigma(I)
_refine_ls_structure_factor_coef     Fsqd
_refine_ls_matrix_type     full
_refine_ls_R_factor_all     0.0340
_refine_ls_R_factor_gt     0.0271
_refine_ls_wR_factor_gt     0.0721
_refine_ls_wR_factor_ref     0.0748
_refine_ls_goodness_of_fit_ref     1.039
_refine_ls_restrained_S_all     1.039
_refine_ls_number_reflns     2024
_refine_ls_number_parameters     167
_refine_ls_number_restraints     0
_refine_ls_hydrogen_treatment     mixed
_refine_ls_weighting_scheme     calc
_refine_ls_weighting_details
         'calc w=1/[\s^2^(Fo^2^)+(0.0403P)^2^+0.2933P] where P=(Fo^2^+2Fc^2^)/3'
_atom_sites_solution_hydrogens     geom
_atom_sites_solution_primary     direct
_atom_sites_solution_secondary     difmap
_refine_ls_shift/su_max     0.000
_refine_ls_shift/su_mean     0.000
_refine_diff_density_max     0.204
_refine_diff_density_min     -0.173
_refine_ls_extinction_method     'SHELXL97 (Sheldrick, 2008)'
_refine_ls_extinction_coef     0.0048(12)
_refine_ls_extinction_expression
                                  'Fc^*^=kFc[1+0.001xFc^2^\l^3^/sin(2\q)]^-1/4^'
loop_
    _atom_type_symbol
    _atom_type_description
    _atom_type_scat_dispersion_real
    _atom_type_scat_dispersion_imag
    _atom_type_scat_source
    'C' 'C' 0.0033 0.0016
                         'International Tables Vol C Tables 4.2.6.8 and 6.1.1.4'
    'H' 'H' 0.0000 0.0000
                         'International Tables Vol C Tables 4.2.6.8 and 6.1.1.4'
    'N' 'N' 0.0061 0.0033
                         'International Tables Vol C Tables 4.2.6.8 and 6.1.1.4'
    'O' 'O' 0.0106 0.0060
                         'International Tables Vol C Tables 4.2.6.8 and 6.1.1.4'
    'Mn' 'Mn' 0.3368 0.7283
                         'International Tables Vol C Tables 4.2.6.8 and 6.1.1.4'
_computing_data_collection     'SMART (Bruker, 2004)'
_computing_cell_refinement     'SAINT (Bruker, 2004)'
_computing_data_reduction     'SAINT (Bruker, 2004)'
_computing_structure_solution     'SHELXS97 (Sheldrick, 2008)'
_computing_structure_refinement     'SHELXL97 (Sheldrick, 2008)'
_computing_molecular_graphics     'SHELXTL (Sheldrick, 2008)'
_computing_publication_material     'SHELXL97 (Sheldrick, 2008)'
loop_
    _atom_site_type_symbol
    _atom_site_label
    _atom_site_fract_x
    _atom_site_fract_y
    _atom_site_fract_z
    _atom_site_U_iso_or_equiv
    _atom_site_adp_type
    _atom_site_calc_flag
    _atom_site_refinement_flags
    _atom_site_occupancy
    _atom_site_symmetry_multiplicity
    _atom_site_disorder_assembly
    _atom_site_disorder_group
    Mn Mn1 0.0000 0.5000 0.5000 0.02879(15) Uani d S 1 2 . .
    N N1 0.24692(16) 0.58566(12) 0.51483(10) 0.0273(3) Uani d . 1 1 . .
    N N2 0.48208(17) 0.58683(13) 0.60838(11) 0.0289(3) Uani d . 1 1 . .
    H H2A 0.5580 0.5673 0.6552 0.035 Uiso calc R 1 1 . .
    N N3 0.12437(17) 0.39115(14) 0.62924(11) 0.0316(4) Uani d . 1 1 . .
    N N4 0.34624(18) 0.37195(14) 0.73441(11) 0.0354(4) Uani d . 1 1 . .
    H H4 0.4422 0.3851 0.7628 0.042 Uiso calc R 1 1 . .
    O O1 0.62726(17) 0.39434(14) 0.85633(11) 0.0517(4) Uani d . 1 1 . .
    O O2 0.72528(16) 0.54524(15) 0.76328(11) 0.0501(4) Uani d . 1 1 . .
    O O3 0.08176(19) 0.36279(14) 0.38200(11) 0.0431(4) Uani d . 1 1 . .
    C C1 0.3431(2) 0.67589(16) 0.47712(14) 0.0322(4) Uani d . 1 1 . .
    H H1 0.3136 0.7280 0.4210 0.039 Uiso calc R 1 1 . .
    C C2 0.4879(2) 0.67729(16) 0.53438(14) 0.0335(4) Uani d . 1 1 . .
    H H2 0.5744 0.7298 0.5250 0.040 Uiso calc R 1 1 . .
    C C3 0.3359(2) 0.53425(15) 0.59437(13) 0.0248(4) Uani d . 1 1 . .
    C C4 0.2721(2) 0.43418(15) 0.65354(12) 0.0272(4) Uani d . 1 1 . .
    C C5 0.2410(2) 0.28425(19) 0.76286(16) 0.0432(5) Uani d . 1 1 . .
    H H5 0.2592 0.2268 0.8166 0.052 Uiso calc R 1 1 . .
    C C6 0.1051(2) 0.29636(18) 0.69827(15) 0.0403(5) Uani d . 1 1 . .
    H H6 0.0128 0.2479 0.7003 0.048 Uiso calc R 1 1 . .
    C C7 0.7311(2) 0.47488(17) 0.84132(14) 0.0342(4) Uani d . 1 1 . .
    C C8 0.8711(2) 0.48881(15) 0.92349(14) 0.0297(4) Uani d . 1 1 . .
    C C9 0.8507(2) 0.45947(17) 1.02814(14) 0.0337(4) Uani d . 1 1 . .
    H H9 0.7504 0.4323 1.0476 0.040 Uiso calc R 1 1 . .
    C C10 0.9791(2) 0.47042(17) 1.10393(14) 0.0345(4) Uani d . 1 1 . .
    H H10 0.9643 0.4502 1.1739 0.041 Uiso calc R 1 1 . .
    H H3A 0.135(3) 0.390(3) 0.330(2) 0.080 Uiso d . 1 1 . .
    H H3B 0.104(3) 0.292(3) 0.391(2) 0.080 Uiso d . 1 1 . .
loop_
    _atom_site_aniso_label
    _atom_site_aniso_U_11
    _atom_site_aniso_U_22
    _atom_site_aniso_U_33
    _atom_site_aniso_U_12
    _atom_site_aniso_U_13
    _atom_site_aniso_U_23
    Mn1 0.0234(2) 0.0332(2) 0.0286(2) -0.00110(16) -0.00624(14) 0.00314(16)
    N1 0.0261(8) 0.0281(8) 0.0272(7) 0.0002(6) -0.0017(6) 0.0020(6)
    N2 0.0229(8) 0.0310(8) 0.0321(8) -0.0009(6) -0.0041(6) -0.0006(6)
    N3 0.0259(8) 0.0362(9) 0.0316(8) -0.0039(7) -0.0047(6) 0.0066(6)
    N4 0.0290(8) 0.0414(9) 0.0342(8) -0.0042(7) -0.0085(6) 0.0097(7)
    O1 0.0465(9) 0.0514(9) 0.0536(9) -0.0173(7) -0.0224(7) 0.0128(7)
    O2 0.0357(8) 0.0730(10) 0.0397(8) -0.0108(7) -0.0124(6) 0.0198(7)
    O3 0.0497(9) 0.0394(8) 0.0410(8) -0.0008(7) 0.0093(6) -0.0038(7)
    C1 0.0342(10) 0.0297(10) 0.0327(9) 0.0005(8) 0.0015(8) 0.0055(8)
    C2 0.0306(10) 0.0300(10) 0.0404(10) -0.0061(8) 0.0045(8) 0.0008(8)
    C3 0.0229(9) 0.0249(9) 0.0261(8) 0.0011(7) -0.0007(7) -0.0022(7)
    C4 0.0260(9) 0.0291(9) 0.0261(9) 0.0005(7) -0.0026(7) 0.0014(7)
    C5 0.0409(11) 0.0451(12) 0.0426(11) -0.0073(9) -0.0056(9) 0.0216(9)
    C6 0.0327(10) 0.0434(12) 0.0439(11) -0.0111(9) -0.0035(8) 0.0144(9)
    C7 0.0289(10) 0.0397(11) 0.0331(10) -0.0006(8) -0.0055(8) -0.0006(8)
    C8 0.0299(10) 0.0273(9) 0.0308(9) 0.0027(7) -0.0066(7) -0.0007(7)
    C9 0.0268(10) 0.0384(10) 0.0354(10) -0.0015(8) -0.0021(7) 0.0008(8)
    C10 0.0354(11) 0.0398(11) 0.0274(9) -0.0008(8) -0.0026(8) 0.0010(8)
_geom_special_details
;
All e.s.d.'s (except the e.s.d. in the dihedral angle between two l.s. planes)
are estimated using the full covariance matrix. The cell e.s.d.'s are taken
into account individually in the estimation of e.s.d.'s in distances, angles
and torsion angles; correlations between e.s.d.'s in cell parameters are only
used when they are defined by crystal symmetry. An approximate (isotropic)
treatment of cell e.s.d.'s is used for estimating e.s.d.'s involving l.s.
planes.
;
loop_
    _geom_bond_atom_site_label_1
    _geom_bond_atom_site_label_2
    _geom_bond_site_symmetry_2
    _geom_bond_distance
    _geom_bond_publ_flag
    Mn1 N3 . 2.2168(14) ?
    Mn1 N3 3_566 2.2168(14) ?
    Mn1 N1 . 2.2407(14) ?
    Mn1 N1 3_566 2.2407(14) ?
    Mn1 O3 . 2.2521(14) ?
    Mn1 O3 3_566 2.2521(14) ?
    N1 C3 . 1.330(2) ?
    N1 C1 . 1.372(2) ?
    N2 C3 . 1.338(2) ?
    N2 C2 . 1.364(2) ?
    N2 H2A . 0.8600 ?
    N3 C4 . 1.324(2) ?
    N3 C6 . 1.370(2) ?
    N4 C4 . 1.341(2) ?
    N4 C5 . 1.358(2) ?
    N4 H4 . 0.8600 ?
    O1 C7 . 1.252(2) ?
    O2 C7 . 1.250(2) ?
    O3 H3A . 0.87(3) ?
    O3 H3B . 0.80(3) ?
    C1 C2 . 1.356(2) ?
    C1 H1 . 0.9300 ?
    C2 H2 . 0.9300 ?
    C3 C4 . 1.444(2) ?
    C5 C6 . 1.350(3) ?
    C5 H5 . 0.9300 ?
    C6 H6 . 0.9300 ?
    C7 C8 . 1.510(2) ?
    C8 C10 3_767 1.383(3) ?
    C8 C9 . 1.386(3) ?
    C9 C10 . 1.386(2) ?
    C9 H9 . 0.9300 ?
    C10 C8 3_767 1.383(3) ?
    C10 H10 . 0.9300 ?
loop_
    _geom_angle_atom_site_label_1
    _geom_angle_atom_site_label_2
    _geom_angle_atom_site_label_3
    _geom_angle_site_symmetry_1
    _geom_angle_site_symmetry_3
    _geom_angle
    _geom_angle_publ_flag
    N3 Mn1 N3 . 3_566 180.0 ?
    N3 Mn1 N1 . . 77.77(5) ?
    N3 Mn1 N1 3_566 . 102.23(5) ?
    N3 Mn1 N1 . 3_566 102.23(5) ?
    N3 Mn1 N1 3_566 3_566 77.77(5) ?
    N1 Mn1 N1 . 3_566 180.00(6) ?
    N3 Mn1 O3 . . 89.42(6) ?
    N3 Mn1 O3 3_566 . 90.58(6) ?
    N1 Mn1 O3 . . 91.08(5) ?
    N1 Mn1 O3 3_566 . 88.92(5) ?
    N3 Mn1 O3 . 3_566 90.58(6) ?
    N3 Mn1 O3 3_566 3_566 89.42(6) ?
    N1 Mn1 O3 . 3_566 88.92(5) ?
    N1 Mn1 O3 3_566 3_566 91.08(5) ?
    O3 Mn1 O3 . 3_566 180.00(5) ?
    C3 N1 C1 . . 105.24(14) ?
    C3 N1 Mn1 . . 109.91(11) ?
    C1 N1 Mn1 . . 144.74(11) ?
    C3 N2 C2 . . 107.05(14) ?
    C3 N2 H2A . . 126.5 ?
    C2 N2 H2A . . 126.5 ?
    C4 N3 C6 . . 105.36(14) ?
    C4 N3 Mn1 . . 110.79(11) ?
    C6 N3 Mn1 . . 143.79(12) ?
    C4 N4 C5 . . 106.97(15) ?
    C4 N4 H4 . . 126.5 ?
    C5 N4 H4 . . 126.5 ?
    Mn1 O3 H3A . . 117.7(18) ?
    Mn1 O3 H3B . . 129(2) ?
    H3A O3 H3B . . 108(3) ?
    C2 C1 N1 . . 109.46(15) ?
    C2 C1 H1 . . 125.3 ?
    N1 C1 H1 . . 125.3 ?
    C1 C2 N2 . . 106.73(15) ?
    C1 C2 H2 . . 126.6 ?
    N2 C2 H2 . . 126.6 ?
    N1 C3 N2 . . 111.53(15) ?
    N1 C3 C4 . . 120.62(15) ?
    N2 C3 C4 . . 127.86(15) ?
    N3 C4 N4 . . 111.31(15) ?
    N3 C4 C3 . . 120.73(15) ?
    N4 C4 C3 . . 127.95(15) ?
    C6 C5 N4 . . 106.95(16) ?
    C6 C5 H5 . . 126.5 ?
    N4 C5 H5 . . 126.5 ?
    C5 C6 N3 . . 109.40(16) ?
    C5 C6 H6 . . 125.3 ?
    N3 C6 H6 . . 125.3 ?
    O2 C7 O1 . . 124.18(17) ?
    O2 C7 C8 . . 118.01(17) ?
    O1 C7 C8 . . 117.81(16) ?
    C10 C8 C9 3_767 . 119.03(16) ?
    C10 C8 C7 3_767 . 121.06(16) ?
    C9 C8 C7 . . 119.91(16) ?
    C8 C9 C10 . . 120.33(17) ?
    C8 C9 H9 . . 119.8 ?
    C10 C9 H9 . . 119.8 ?
    C8 C10 C9 3_767 . 120.64(17) ?
    C8 C10 H10 3_767 . 119.7 ?
    C9 C10 H10 . . 119.7 ?
loop_
    _geom_torsion_atom_site_label_1
    _geom_torsion_atom_site_label_2
    _geom_torsion_atom_site_label_3
    _geom_torsion_atom_site_label_4
    _geom_torsion_site_symmetry_1
    _geom_torsion_site_symmetry_2
    _geom_torsion_site_symmetry_3
    _geom_torsion_site_symmetry_4
    _geom_torsion
    _geom_torsion_publ_flag
    N3 Mn1 N1 C3 . . . . -3.35(11) ?
    N3 Mn1 N1 C3 3_566 . . . 176.65(11) ?
    N1 Mn1 N1 C3 3_566 . . . 118.74(12) ?
    O3 Mn1 N1 C3 . . . . -92.52(11) ?
    O3 Mn1 N1 C3 3_566 . . . 87.48(11) ?
    N3 Mn1 N1 C1 . . . . -178.7(2) ?
    N3 Mn1 N1 C1 3_566 . . . 1.3(2) ?
    N1 Mn1 N1 C1 3_566 . . . -56.59(18) ?
    O3 Mn1 N1 C1 . . . . 92.1(2) ?
    O3 Mn1 N1 C1 3_566 . . . -87.9(2) ?
    N3 Mn1 N3 C4 3_566 . . .  -18E1(8)
                                      ?
    N1 Mn1 N3 C4 . . . . 3.61(11) ?
    N1 Mn1 N3 C4 3_566 . . . -176.39(11) ?
    O3 Mn1 N3 C4 . . . . 94.84(12) ?
    O3 Mn1 N3 C4 3_566 . . . -85.16(12) ?
    N3 Mn1 N3 C6 3_566 . . . -0E1(8)
                                    ?
    N1 Mn1 N3 C6 . . . . -179.8(2) ?
    N1 Mn1 N3 C6 3_566 . . . 0.2(2) ?
    O3 Mn1 N3 C6 . . . . -88.5(2) ?
    O3 Mn1 N3 C6 3_566 . . . 91.5(2) ?
    C3 N1 C1 C2 . . . . 0.00(19) ?
    Mn1 N1 C1 C2 . . . . 175.45(14) ?
    N1 C1 C2 N2 . . . . 0.1(2) ?
    C3 N2 C2 C1 . . . . -0.24(19) ?
    C1 N1 C3 N2 . . . . -0.15(18) ?
    Mn1 N1 C3 N2 . . . . -177.37(11) ?
    C1 N1 C3 C4 . . . . 179.99(15) ?
    Mn1 N1 C3 C4 . . . . 2.77(19) ?
    C2 N2 C3 N1 . . . . 0.25(19) ?
    C2 N2 C3 C4 . . . . -179.90(17) ?
    C6 N3 C4 N4 . . . . -0.3(2) ?
    Mn1 N3 C4 N4 . . . . 177.63(11) ?
    C6 N3 C4 C3 . . . . 178.54(16) ?
    Mn1 N3 C4 C3 . . . . -3.5(2) ?
    C5 N4 C4 N3 . . . . 0.4(2) ?
    C5 N4 C4 C3 . . . . -178.38(18) ?
    N1 C3 C4 N3 . . . . 0.5(3) ?
    N2 C3 C4 N3 . . . . -179.33(16) ?
    N1 C3 C4 N4 . . . . 179.15(16) ?
    N2 C3 C4 N4 . . . . -0.7(3) ?
    C4 N4 C5 C6 . . . . -0.3(2) ?
    N4 C5 C6 N3 . . . . 0.1(2) ?
    C4 N3 C6 C5 . . . . 0.1(2) ?
    Mn1 N3 C6 C5 . . . . -176.60(16) ?
    O2 C7 C8 C10 . . . 3_767 -30.4(3) ?
    O1 C7 C8 C10 . . . 3_767 150.38(18) ?
    O2 C7 C8 C9 . . . . 150.21(18) ?
    O1 C7 C8 C9 . . . . -29.0(3) ?
    C10 C8 C9 C10 3_767 . . . -0.3(3) ?
    C7 C8 C9 C10 . . . . 179.15(17) ?
    C8 C9 C10 C8 . . . 3_767 0.3(3) ?
loop_
    _geom_hbond_atom_site_label_D
    _geom_hbond_atom_site_label_H
    _geom_hbond_atom_site_label_A
    _geom_hbond_site_symmetry_A
    _geom_hbond_distance_DH
    _geom_hbond_distance_HA
    _geom_hbond_distance_DA
    _geom_hbond_angle_DHA
    O3 H3B O1 4_565 0.80(3) 2.09(3) 2.850(2) 159(3)
    O3 H3A O2 3_666 0.87(3) 1.85(3) 2.711(2) 170(3)
    N4 H4 O1 . 0.86 1.87 2.7101(19) 164.5
    N2 H2A O2 . 0.86 1.89 2.7482(19) 172.8
data_global
_journal_date_recd_electronic     2012-04-27
_journal_date_accepted     2012-05-15
_journal_name_full     'Acta Crystallographica, Section E'
_journal_year     2012
_journal_volume     68
_journal_issue      6
_journal_page_first     m829
_journal_page_last     m829
_journal_paper_category     QM
_journal_paper_doi     10.1107/S160053681202199X
_journal_coeditor_code     CV5293
_publ_contact_author_name     'Yang Lining'
_publ_contact_author_address
;
Department of Pharmacy
Xi'an Medical University
Xi'an
Shaanxi 710021
People's Republic of China
;
_publ_contact_author_email     'zyfyln828@163.com'
_publ_contact_author_fax     '0086 29 88303798'
_publ_contact_author_phone     '0086 29 88302805'
_publ_section_title
;
Diaquabis(2,2'-bi-1<i>H</i>-imidazole)manganese(II) benzene-1,4-dicarboxylate
;
loop_
    _publ_author_name
    _publ_author_address
    'Yang, Lining'
;
Department of Pharmacy
Xi'an Medical University
Xi'an
Shaanxi 710021
People's Republic of China
;
    'Zhi, Yanxiang'
;
Department of Chemistry
Northwest University
Xi'an, Shaanxi 710069
People's Republic of China
;
    'Hei, Jiahui'
;
Department of Chemistry
Northwest University
Xi'an, Shaanxi 710069
People's Republic of China
;
    'Miao, Yanqing'
;
Department of Pharmacy
Xi'an Medical University
Xi'an
Shaanxi 710021
People's Republic of China
;
