# Supplementary material for: Diaqua­bis­(2,2′-bi-1H-imidazole)­man­ganese(II) benzene-1,4-di­carboxyl­ate
Source: Acta Crystallogr Sect E Struct Rep Online. 2012 May 26;68(Pt 6):m829. doi: 10.1107/S160053681202199X (PMC3379148; doi:10.1107/S160053681202199X)
Supplement: Supplementary file 2 [file e-68-0m829-Isup2.hkl]

# 
# h,k,l, Fc-squared, Fo-squared, sigma(Fo-squared) and status flag 
# 
data_I
_shelx_title ' xb0220m in P2(1)/n' 
_shelx_refln_list_code          4 
_shelx_F_calc_maximum      140.51 
_exptl_crystal_F_000       538.00 
_reflns_d_resolution_high  0.8379 
 
loop_ 
 _symmetry_equiv_pos_as_xyz 
 'x, y, z' 
 '-x+1/2, y+1/2, -z+1/2' 
 '-x, -y, -z' 
 'x-1/2, -y-1/2, z-1/2' 
 
_cell_length_a     8.2666 
_cell_length_b    10.9027 
_cell_length_c    12.6734 
_cell_angle_alpha  90.000 
_cell_angle_beta   93.986 
_cell_angle_gamma  90.000 
 
_shelx_F_squared_multiplier     1.000 
 
loop_ 
 _refln_index_h 
 _refln_index_k 
 _refln_index_l 
 _refln_F_squared_calc 
 _refln_F_squared_meas 
 _refln_F_squared_sigma 
 _refln_observed_status 
   2   0   0       87.52      120.72      3.23 o 
   4   0   0     1118.00     1083.15     17.01 o 
   6   0   0      518.98      544.05     11.47 o 
   8   0   0     2430.59     2384.08     54.37 o 
   1   1   0     2291.00     2348.61     26.38 o 
   2   1   0     4115.09     4282.07     41.04 o 
   3   1   0     2986.62     3105.32     47.56 o 
   4   1   0      323.33      350.10      5.19 o 
   5   1   0      144.26      184.26      4.12 o 
   6   1   0      109.19      112.43      3.75 o 
   7   1   0      591.63      603.87     17.15 o 
   8   1   0        0.00       -2.54      3.95 o 
   9   1   0       92.35       85.19      7.82 o 
   0   2   0    19604.44    17936.10    333.61 o 
   1   2   0      167.63      154.84      3.27 o 
   2   2   0        9.49        6.03      0.82 o 
   3   2   0      273.86      265.23      4.05 o 
   4   2   0     2068.76     2045.04     20.92 o 
   5   2   0        5.40        0.55      1.93 o 
   6   2   0      625.92      646.32     10.68 o 
   7   2   0      153.95      165.49      5.69 o 
   8   2   0      565.98      528.37     19.76 o 
   9   2   0      128.94      136.21      8.13 o 
   1   3   0     4571.94     4583.35     46.60 o 
   2   3   0       57.65       69.22      1.32 o 
   3   3   0     1549.95     1571.96     14.36 o 
   4   3   0      440.63      477.07      7.71 o 
   5   3   0     1159.54     1115.50     17.08 o 
   6   3   0      167.98      170.51      5.41 o 
   7   3   0     2235.23     2221.98     35.20 o 
   8   3   0       20.82       16.86      4.90 o 
   9   3   0       19.20       39.18     15.70 o 
   0   4   0      197.29      171.36      4.23 o 
   1   4   0      699.83      694.61      8.10 o 
   2   4   0       83.24       63.02      1.65 o 
   3   4   0      357.62      371.94      5.72 o 
   4   4   0     2527.46     2534.27     25.95 o 
   5   4   0        2.78        2.57      2.14 o 
   6   4   0      282.79      266.12     27.07 o 
   7   4   0       26.53       26.91      5.10 o 
   8   4   0      140.26      128.44      7.94 o 
   9   4   0       42.54       51.68     13.08 o 
   1   5   0     2905.64     2805.05     27.75 o 
   2   5   0      657.08      715.64      8.19 o 
   3   5   0      686.59      651.02      7.87 o 
   4   5   0       30.83       31.36      2.65 o 
   5   5   0      290.11      293.06     11.90 o 
   6   5   0       12.53       11.52      4.62 o 
   7   5   0      416.44      422.30     12.74 o 
   8   5   0       17.59        1.16      5.67 o 
   9   5   0      204.39      206.86     10.11 o 
   0   6   0      298.18      285.76      7.24 o 
   1   6   0      182.82      185.90      2.97 o 
   2   6   0     1530.69     1525.77     16.07 o 
   3   6   0      665.02      673.89     10.05 o 
   4   6   0       29.04       21.82      3.93 o 
   5   6   0      376.61      379.41      7.70 o 
   6   6   0      738.83      750.95     25.30 o 
   7   6   0      180.97      169.89      8.15 o 
   8   6   0       25.67       24.09      5.89 o 
   1   7   0     1443.74     1384.38     13.22 o 
   2   7   0      132.53      133.71      4.16 o 
   3   7   0      924.95      883.95     13.92 o 
   4   7   0       70.63       65.34      3.65 o 
   5   7   0      290.64      302.22      7.22 o 
   6   7   0       38.67       36.92     10.14 o 
   7   7   0       63.96       78.99     16.20 o 
   8   7   0        2.48        0.05      6.08 o 
   0   8   0      283.93      269.71      5.56 o 
   1   8   0      147.17      166.99      3.54 o 
   2   8   0      615.80      583.61     11.50 o 
   3   8   0       11.80       14.72      3.94 o 
   4   8   0       45.49       41.96      3.91 o 
   5   8   0      174.69      164.75      5.75 o 
   6   8   0      152.22      144.00      7.74 o 
   7   8   0        6.56       11.05      5.69 o 
   1   9   0      623.86      631.83      9.76 o 
   2   9   0       96.85       96.39      4.23 o 
   3   9   0       85.19       79.54      4.64 o 
   4   9   0       11.29       11.35      3.42 o 
   5   9   0      199.70      204.22      8.72 o 
   6   9   0       25.69       23.68      5.58 o 
   7   9   0       73.38       63.91      7.48 o 
   0  10   0      438.84      455.43     15.50 o 
   1  10   0       12.17       13.33      3.04 o 
   2  10   0      284.94      299.28     15.86 o 
   3  10   0       17.98       15.85      3.73 o 
   4  10   0       52.06       55.73      4.66 o 
   5  10   0       10.40        3.37      5.63 o 
   6  10   0       31.43       44.66      6.87 o 
   1  11   0        1.14        3.39      4.25 o 
   2  11   0       36.46       39.19      4.10 o 
   3  11   0        0.47        2.09      4.49 o 
   4  11   0       13.35       23.87      6.14 o 
   5  11   0       36.15       44.53      6.94 o 
   0  12   0       21.51       24.35      7.49 o 
   1  12   0      201.14      198.59     22.83 o 
   2  12   0      179.34      174.74     13.38 o 
   3  12   0        2.39        5.05      4.41 o 
  -9   0   1      691.33      664.02     22.86 o 
  -7   0   1        7.39       15.07      6.97 o 
  -5   0   1      334.63      368.13      8.10 o 
  -3   0   1     1258.51     1263.74     18.60 o 
  -1   0   1      102.45      104.30      3.21 o 
   1   0   1     1113.34      911.44     18.27 o 
   3   0   1      479.29      480.27     13.75 o 
   5   0   1       15.45       21.69      3.24 o 
   7   0   1      159.17      150.41     10.20 o 
   9   0   1       88.48       87.10     11.41 o 
  -9   1   1      130.80      135.41      8.39 o 
  -8   1   1       21.91       20.97      6.46 o 
  -7   1   1       82.95       96.57      7.88 o 
  -6   1   1      369.68      371.50      7.01 o 
  -5   1   1       83.35       87.78      3.41 o 
  -4   1   1     2105.75     2245.76     22.78 o 
  -3   1   1      249.46      262.91      3.82 o 
  -2   1   1     1714.53     1737.55     17.16 o 
  -1   1   1       50.46       58.40      1.39 o 
   0   1   1     6735.25     6728.89    108.11 o 
   1   1   1       27.19       21.67      1.97 o 
   2   1   1     1276.02     1128.90     13.38 o 
   3   1   1     2363.39     2553.48     25.23 o 
   4   1   1     2870.64     2855.46     28.54 o 
   5   1   1        5.70       11.08      2.18 o 
   6   1   1      280.79      302.35      5.91 o 
   7   1   1      127.72      123.12      4.52 o 
   8   1   1      555.82      530.53     10.78 o 
   9   1   1        6.78        8.71      9.80 o 
  -9   2   1      153.98      168.68      8.49 o 
  -8   2   1        4.15        9.17      3.84 o 
  -7   2   1      667.55      698.42     15.42 o 
  -6   2   1        6.88        4.59      2.80 o 
  -5   2   1      231.41      218.16      5.25 o 
  -4   2   1     1995.65     2221.34     22.47 o 
  -3   2   1     4299.73     4377.70     42.24 o 
  -2   2   1     6572.05     6580.82     74.61 o 
  -1   2   1     1229.05     1254.23     14.52 o 
   0   2   1     1074.15     1138.97     11.36 o 
   1   2   1     2822.21     2927.94     32.65 o 
   2   2   1      104.96      108.68      1.83 o 
   3   2   1      477.82      478.66      7.02 o 
   4   2   1      593.06      595.43      9.01 o 
   5   2   1     1491.70     1442.74     15.88 o 
   6   2   1        0.31       -3.72      2.48 o 
   7   2   1       70.91       72.28      5.71 o 
   8   2   1      365.19      359.35     11.16 o 
   9   2   1      223.69      220.03     31.86 o 
  -9   3   1        3.90       13.46      6.74 o 
  -8   3   1       16.03       12.84      5.01 o 
  -7   3   1       23.95       25.07      3.64 o 
  -6   3   1      859.77      866.56     12.90 o 
  -5   3   1      567.76      541.04     10.28 o 
  -4   3   1     1396.78     1558.46     16.16 o 
  -3   3   1      120.57      134.87      3.34 o 
  -2   3   1      175.33      133.90      2.40 o 
  -1   3   1     1848.41     1877.08     18.55 o 
   0   3   1     2763.42     2877.30     27.96 o 
   1   3   1       12.59        8.93      0.88 o 
   2   3   1      349.36      337.51      4.86 o 
   3   3   1     1351.99     1414.62     13.12 o 
   4   3   1     1001.63      949.83     10.66 o 
   5   3   1       35.29       42.13      2.67 o 
   6   3   1        1.72       -0.64      2.93 o 
   7   3   1        2.65        3.54      4.61 o 
   8   3   1       15.03       10.33      5.08 o 
   9   3   1        0.06        2.53      6.16 o 
  -9   4   1       42.89       62.10     14.42 o 
  -8   4   1       90.18       99.08      6.96 o 
  -7   4   1       86.89       93.95      6.26 o 
  -6   4   1        2.95       -1.11      3.95 o 
  -5   4   1     1823.56     1799.54     22.49 o 
  -4   4   1      104.20      107.88      3.40 o 
  -3   4   1     4740.92     4837.56     52.91 o 
  -2   4   1        1.66        1.73      0.95 o 
  -1   4   1      104.20      129.23      2.40 o 
   0   4   1      859.05      881.28     12.30 o 
   1   4   1       78.60       65.16      2.16 o 
   2   4   1        0.38       -0.07      0.92 o 
   3   4   1     1771.02     1937.29     17.56 o 
   4   4   1      125.73      115.12      2.52 o 
   5   4   1     1219.73     1232.10     36.50 o 
   6   4   1       41.04       36.82      4.76 o 
   7   4   1       89.73       89.49     17.73 o 
   8   4   1       72.46       61.63      8.59 o 
   9   4   1      262.48      285.23     11.55 o 
  -9   5   1       85.69       87.85      8.23 o 
  -8   5   1        0.74       -0.38      5.65 o 
  -7   5   1        0.00        0.58      4.66 o 
  -6   5   1     1641.23     1626.51     27.87 o 
  -5   5   1        0.00        2.65      3.67 o 
  -4   5   1      120.79      104.80      3.85 o 
  -3   5   1      162.54      195.42      5.96 o 
  -2   5   1     1308.71     1320.77     13.84 o 
  -1   5   1      194.57      222.60      3.84 o 
   0   5   1       33.03       24.05      1.96 o 
   1   5   1      456.16      460.53      5.04 o 
   2   5   1     1224.66     1215.06     13.55 o 
   3   5   1      340.25      326.88      4.75 o 
   4   5   1       78.27       66.67      4.31 o 
   5   5   1       27.95       20.84      3.88 o 
   6   5   1      168.89      174.58     20.45 o 
   7   5   1       25.63       37.50      9.93 o 
   8   5   1       37.90       44.89      6.44 o 
   9   5   1        0.39       -2.85      6.72 o 
  -8   6   1      164.71      151.70      8.53 o 
  -7   6   1       29.36       43.95     15.14 o 
  -6   6   1      187.67      195.29     10.23 o 
  -5   6   1      168.64      157.85      5.04 o 
  -4   6   1      424.28      446.67      7.99 o 
  -3   6   1     1991.39     2074.19     25.41 o 
  -2   6   1      215.03      233.79      3.88 o 
  -1   6   1        1.79        6.72      1.37 o 
   0   6   1      196.72      177.67      3.91 o 
   1   6   1      710.05      680.68      7.11 o 
   2   6   1      220.51      213.49      6.03 o 
   3   6   1      993.46      978.88     15.84 o 
   4   6   1        0.29        0.84      2.29 o 
   5   6   1      870.71      848.58     13.03 o 
   6   6   1      548.17      544.18     13.09 o 
   7   6   1        8.18       10.54      5.15 o 
   8   6   1      155.49      162.31      8.60 o 
  -8   7   1       15.67       25.12      6.50 o 
  -7   7   1        5.94        4.69      6.84 o 
  -6   7   1      516.29      507.57     32.13 o 
  -5   7   1      320.93      329.51     12.76 o 
  -4   7   1       19.46       21.26      2.87 o 
  -3   7   1        8.43       11.83      2.46 o 
  -2   7   1      112.73      118.59      6.80 o 
  -1   7   1       45.06       46.74      1.93 o 
   0   7   1       63.73       53.35      2.03 o 
   1   7   1        0.44        1.56      1.53 o 
   2   7   1     2289.61     2327.75     28.23 o 
   3   7   1      690.11      722.48     11.11 o 
   4   7   1       84.70       85.23      4.58 o 
   5   7   1      107.26      107.86      4.59 o 
   6   7   1       58.35       65.19      6.28 o 
   7   7   1        9.05        4.15      5.49 o 
   8   7   1        0.54        4.18      6.31 o 
  -7   8   1      341.09      340.03     22.24 o 
  -6   8   1       43.60       34.43      5.47 o 
  -5   8   1      137.33      125.45      7.00 o 
  -4   8   1      118.10      120.66      4.77 o 
  -3   8   1      145.98      141.21      5.92 o 
  -2   8   1      149.14      157.32      6.32 o 
  -1   8   1      947.78      970.64     11.81 o 
   0   8   1      466.29      449.06      7.65 o 
   1   8   1     1595.12     1582.22     17.14 o 
   2   8   1      382.10      374.92      7.30 o 
   3   8   1      332.21      339.36      8.58 o 
   4   8   1        2.89        1.56      3.00 o 
   5   8   1      648.52      637.67     11.39 o 
   6   8   1        0.03        0.99      4.80 o 
   7   8   1       85.98       90.73      7.63 o 
  -7   9   1        1.71       -1.47      9.34 o 
  -6   9   1        8.39        8.54      5.57 o 
  -5   9   1       61.91       66.24      6.68 o 
  -4   9   1      152.36      156.23      5.60 o 
  -3   9   1       38.71       37.21      4.36 o 
  -2   9   1      416.84      424.08      9.31 o 
  -1   9   1      667.98      667.31     10.73 o 
   0   9   1       72.30       76.65      3.14 o 
   1   9   1        0.70       -1.66      2.61 o 
   2   9   1      149.16      155.60      5.22 o 
   3   9   1        7.11        8.06      3.00 o 
   4   9   1      162.77      166.83      5.78 o 
   5   9   1       53.91       51.28      4.60 o 
   6   9   1       95.10       96.94      7.39 o 
   7   9   1        0.24        4.10      6.57 o 
  -6  10   1       22.30       18.02      8.73 o 
  -5  10   1      213.05      213.22     18.19 o 
  -4  10   1        2.14        4.42      5.14 o 
  -3  10   1       25.54       34.23      6.23 o 
  -2  10   1       87.95       92.02      4.49 o 
  -1  10   1      298.75      293.09      9.74 o 
   0  10   1       46.82       60.81      5.02 o 
   1  10   1      145.07      146.07      7.48 o 
   2  10   1       11.04        8.02      3.36 o 
   3  10   1        8.82        8.56      3.57 o 
   4  10   1        2.07        3.35      3.88 o 
   5  10   1       12.99       12.70      4.22 o 
   6  10   1        0.47       -0.97      5.89 o 
  -5  11   1        2.75        5.10      5.95 o 
  -4  11   1      374.18      400.63     16.28 o 
  -3  11   1       93.90       81.86      8.62 o 
  -2  11   1      287.10      287.28      9.59 o 
  -1  11   1       37.03       34.70      6.91 o 
   0  11   1      411.96      408.00     10.98 o 
   1  11   1       43.61       40.28      4.98 o 
   2  11   1       39.57       39.17      4.10 o 
   3  11   1        0.04        0.11      4.52 o 
   4  11   1      384.38      384.32      9.54 o 
   5  11   1       35.94       21.55      6.23 o 
  -3  12   1        4.38        6.51      4.97 o 
  -2  12   1       21.30       18.27      5.08 o 
  -1  12   1        1.03        2.68      4.91 o 
   0  12   1        7.38        7.96      8.70 o 
   1  12   1       65.63       67.16      6.29 o 
   2  12   1       46.35       38.93      6.01 o 
   3  12   1       71.19       77.72      8.03 o 
  -8   0   2      151.00      174.94     11.45 o 
  -6   0   2      324.10      298.64     10.20 o 
  -4   0   2      525.67      464.11      8.55 o 
  -2   0   2     1701.94     1715.80     23.99 o 
   0   0   2     1929.51     1901.42     21.38 o 
   2   0   2    14117.68    14040.40    187.33 o 
   4   0   2      688.83      638.64     17.35 o 
   6   0   2     4393.83     4430.04     62.68 o 
   8   0   2      438.70      402.38     11.37 o 
  -9   1   2      626.54      605.97     14.94 o 
  -8   1   2       74.96       76.74      4.78 o 
  -7   1   2       23.08       29.70      3.40 o 
  -6   1   2        9.01       13.65      3.14 o 
  -5   1   2      336.99      301.00      5.35 o 
  -4   1   2       19.31       18.67      1.43 o 
  -3   1   2      163.52      175.95      3.38 o 
  -2   1   2     1137.29     1147.48     11.67 o 
  -1   1   2    19742.55    19680.96    252.33 o 
   0   1   2      647.07      646.66      7.67 o 
   1   1   2      238.13      269.70      3.83 o 
   2   1   2      102.97      100.54      2.96 o 
   3   1   2      181.75      119.67      2.57 o 
   4   1   2      376.40      384.04      5.53 o 
   5   1   2     1825.52     1812.56     19.31 o 
   6   1   2       32.86       46.17      3.19 o 
   7   1   2      692.02      712.80     10.28 o 
   8   1   2      103.10      102.37      5.68 o 
   9   1   2       29.84       50.94     11.21 o 
  -9   2   2      233.83      236.86     15.00 o 
  -8   2   2      292.39      295.97      8.28 o 
  -7   2   2      356.00      324.03     11.19 o 
  -6   2   2       54.22       57.58      3.65 o 
  -5   2   2       13.98        9.51      1.75 o 
  -4   2   2      634.60      611.43      7.32 o 
  -3   2   2      153.00      153.41      2.62 o 
  -2   2   2      156.56      162.75      4.44 o 
  -1   2   2    16139.50    16475.44    279.19 o 
   0   2   2     3998.13     4051.05     38.90 o 
   1   2   2     1659.50     1689.64     19.41 o 
   2   2   2     3439.85     3495.18     30.43 o 
   3   2   2      274.26      308.88      4.31 o 
   4   2   2       13.58        7.65      1.76 o 
   5   2   2        0.70        2.58      2.30 o 
   6   2   2     1129.45     1199.85     20.20 o 
   7   2   2      454.81      453.53     11.45 o 
   8   2   2      467.71      476.22     12.56 o 
   9   2   2       24.96       18.32      6.43 o 
  -9   3   2      223.83      228.84     10.06 o 
  -8   3   2       25.82       24.14      5.24 o 
  -7   3   2      183.28      189.94      5.97 o 
  -6   3   2      104.98      125.71      4.48 o 
  -5   3   2     1324.03     1263.14     16.64 o 
  -4   3   2      117.31      115.28      2.62 o 
  -3   3   2      239.08      208.35      3.53 o 
  -2   3   2     1029.11     1009.74     10.79 o 
  -1   3   2     9835.66    10007.57    105.61 o 
   0   3   2      892.28      904.64      9.49 o 
   1   3   2     1883.75     1950.71     22.46 o 
   2   3   2      121.05      127.53      2.62 o 
   3   3   2     1331.04     1319.93     15.12 o 
   4   3   2       19.47       17.81      1.82 o 
   5   3   2      745.92      723.64      9.21 o 
   6   3   2       16.38       15.96      3.98 o 
   7   3   2      486.97      465.26     17.28 o 
   8   3   2       24.02       35.62      5.90 o 
   9   3   2      525.57      519.03     14.67 o 
  -9   4   2        1.30        3.83      5.86 o 
  -8   4   2       33.86       43.85      6.11 o 
  -7   4   2       48.00       46.17      5.47 o 
  -6   4   2      870.06      852.28     12.77 o 
  -5   4   2       89.32       83.90      3.45 o 
  -4   4   2       38.70       20.43      3.07 o 
  -3   4   2      493.54      509.88      6.49 o 
  -2   4   2     4350.86     4358.20     42.72 o 
  -1   4   2     3111.82     3381.94     29.81 o 
   0   4   2     1196.87     1169.64     13.88 o 
   1   4   2      237.44      241.21      4.17 o 
   2   4   2      742.47      712.65      8.24 o 
   3   4   2      383.00      413.76      4.73 o 
   4   4   2      445.49      486.09      6.63 o 
   5   4   2       37.75       37.41      5.38 o 
   6   4   2     1806.84     1762.38     36.28 o 
   7   4   2      164.43      158.83     10.49 o 
   8   4   2      112.96      120.91     14.88 o 
   9   4   2       36.21       23.97      7.53 o 
  -9   5   2        5.96        9.26      6.72 o 
  -8   5   2       79.73       79.31      7.00 o 
  -7   5   2      109.07      114.40      6.83 o 
  -6   5   2      286.34      283.09     19.49 o 
  -5   5   2      368.23      363.10     10.39 o 
  -4   5   2       25.88       36.83      3.16 o 
  -3   5   2      958.25      985.56     11.21 o 
  -2   5   2      919.69      914.06     10.05 o 
  -1   5   2        9.19        1.91      1.10 o 
   0   5   2      146.78      154.56      3.07 o 
   1   5   2      538.44      499.51      6.09 o 
   2   5   2       44.17       48.17      2.08 o 
   3   5   2     1736.63     1764.99     18.55 o 
   4   5   2       53.73       66.40      3.19 o 
   5   5   2      261.98      260.40      8.24 o 
   6   5   2        8.04        3.73      4.09 o 
   7   5   2      188.39      199.38      8.49 o 
   8   5   2      105.88      113.13      8.03 o 
  -8   6   2      129.43      125.39      8.43 o 
  -7   6   2       51.87       39.63      6.05 o 
  -6   6   2      646.00      613.01     13.92 o 
  -5   6   2       32.81       31.88      4.58 o 
  -4   6   2       85.49       79.06      3.38 o 
  -3   6   2       13.22       18.59      4.22 o 
  -2   6   2     1467.42     1419.68     17.96 o 
  -1   6   2     1516.78     1562.85     14.86 o 
   0   6   2     1584.84     1596.36     21.33 o 
   1   6   2      156.11      174.98      2.95 o 
   2   6   2      921.97      909.86     10.56 o 
   3   6   2      159.91      149.30      4.47 o 
   4   6   2      190.49      183.17      8.98 o 
   5   6   2        0.65        0.37      2.84 o 
   6   6   2      816.58      868.26     17.65 o 
   7   6   2        3.59       -5.51      4.98 o 
   8   6   2      105.01      131.49     19.54 o 
  -8   7   2        0.08        1.50      6.34 o 
  -7   7   2      278.75      318.73     11.56 o 
  -6   7   2       27.61       31.01      5.10 o 
  -5   7   2        5.23        4.62      3.89 o 
  -4   7   2       58.09       66.98      3.61 o 
  -3   7   2       74.67       64.46      3.27 o 
  -2   7   2      182.68      177.22      5.23 o 
  -1   7   2      717.35      725.48      8.02 o 
   0   7   2       28.63       24.29      1.96 o 
   1   7   2     1562.22     1531.42     16.55 o 
   2   7   2      137.34      137.88      4.68 o 
   3   7   2      423.88      397.98      7.68 o 
   4   7   2        5.85        2.46      2.81 o 
   5   7   2      509.99      507.16     11.51 o 
   6   7   2       20.89       25.23      9.53 o 
   7   7   2      222.80      201.08      9.38 o 
   8   7   2        0.06       -5.29      5.80 o 
  -7   8   2       28.09       30.03      6.85 o 
  -6   8   2        2.70       -1.26      4.71 o 
  -5   8   2        0.81       -0.13      4.12 o 
  -4   8   2      121.76      122.85     10.69 o 
  -3   8   2      102.44      108.99      4.36 o 
  -2   8   2      275.88      247.34      5.75 o 
  -1   8   2      161.13      175.39      5.17 o 
   0   8   2       59.81       56.32      3.26 o 
   1   8   2      119.91      121.05      3.50 o 
   2   8   2      326.37      304.98      6.70 o 
   3   8   2       72.36       83.86     10.70 o 
   4   8   2      475.16      489.03      9.44 o 
   5   8   2      768.55      791.80     13.22 o 
   6   8   2        0.63        2.08      3.82 o 
   7   8   2      137.26      145.44      8.88 o 
  -7   9   2      140.60      168.10      9.82 o 
  -6   9   2       76.43       72.45      7.01 o 
  -5   9   2        5.35        5.29      5.27 o 
  -4   9   2      111.25       92.01      8.21 o 
  -3   9   2      697.78      669.52     11.24 o 
  -2   9   2      138.74      138.07      4.22 o 
  -1   9   2      845.91      814.19     12.45 o 
   0   9   2       41.75       48.03      3.32 o 
   1   9   2      228.10      225.04      5.95 o 
   2   9   2      213.78      213.54      7.82 o 
   3   9   2        2.77        5.46      3.11 o 
   4   9   2       87.12       94.13      7.13 o 
   5   9   2      499.17      488.04     10.10 o 
   6   9   2       40.85       46.59      7.59 o 
  -6  10   2        8.26        9.94      6.71 o 
  -5  10   2        6.88       10.08      5.65 o 
  -4  10   2      277.87      288.45     10.12 o 
  -3  10   2       51.61       52.44      5.10 o 
  -2  10   2      386.07      361.77     14.93 o 
  -1  10   2        0.95        4.95      2.97 o 
   0  10   2      208.15      234.84      8.76 o 
   1  10   2        1.19       -0.09      3.64 o 
   2  10   2        1.10        0.82      3.10 o 
   3  10   2      185.11      195.76      7.00 o 
   4  10   2      393.45      407.33     20.42 o 
   5  10   2      116.02      101.92      5.92 o 
   6  10   2      108.49      101.73      8.38 o 
  -5  11   2       68.24       72.18      7.70 o 
  -4  11   2        3.29        1.39      4.74 o 
  -3  11   2      449.84      438.76     28.11 o 
  -2  11   2      286.45      260.83      7.31 o 
  -1  11   2       32.71       35.51      3.80 o 
   0  11   2       24.92       26.80      4.67 o 
   1  11   2        0.56        1.85      3.98 o 
   2  11   2       46.90       57.51      5.65 o 
   3  11   2        9.78       15.67      4.30 o 
   4  11   2        0.40       -0.20      4.15 o 
   5  11   2        0.40        1.55      4.96 o 
  -3  12   2        7.42       14.39      5.35 o 
  -2  12   2       84.80      105.68      6.82 o 
  -1  12   2       99.37       85.58      6.37 o 
   0  12   2      500.23      485.39     15.64 o 
   1  12   2       78.55       76.68      6.54 o 
   2  12   2        1.48        0.51      5.35 o 
   3  12   2       50.22       48.86     11.41 o 
  -9   0   3      200.21      229.34     13.17 o 
  -7   0   3      421.77      448.87     10.28 o 
  -5   0   3     3950.31     4177.29     58.24 o 
  -3   0   3     1890.80     1826.39     26.02 o 
  -1   0   3     1363.95     1359.07     13.53 o 
   1   0   3      170.32      243.95      6.50 o 
   3   0   3    11995.62    12044.91    161.49 o 
   5   0   3     1023.75     1027.75     17.00 o 
   7   0   3       33.93       35.14     13.21 o 
  -9   1   3        4.28        5.81      5.36 o 
  -8   1   3      557.57      541.63     13.11 o 
  -7   1   3       25.36       23.34      3.41 o 
  -6   1   3       13.09       12.36      2.11 o 
  -5   1   3       14.63       14.06      1.72 o 
  -4   1   3     3162.98     3280.53     32.39 o 
  -3   1   3     1231.48     1229.25     12.81 o 
  -2   1   3      133.58      123.08      2.21 o 
  -1   1   3     3077.14     3181.78     30.76 o 
   0   1   3     1845.51     1948.58     19.13 o 
   1   1   3     2955.99     3035.17     34.01 o 
   2   1   3      704.56      752.26     23.45 o 
   3   1   3      160.78      169.87      5.09 o 
   4   1   3     2795.48     2777.47     27.86 o 
   5   1   3      222.67      236.70      4.82 o 
   6   1   3      651.90      649.82      9.09 o 
   7   1   3      442.71      443.49      7.86 o 
   8   1   3      146.91      169.57      8.75 o 
   9   1   3       57.82       61.20      7.09 o 
  -9   2   3      253.58      273.21     14.26 o 
  -8   2   3       32.54       42.75      4.31 o 
  -7   2   3      396.76      415.53      8.35 o 
  -6   2   3       39.02       45.22      4.11 o 
  -5   2   3     1569.84     1599.81     17.05 o 
  -4   2   3      134.77      128.70      2.74 o 
  -3   2   3     1080.82      957.19     10.32 o 
  -2   2   3     1342.28     1381.84     16.22 o 
  -1   2   3    15290.01    15298.20    227.32 o 
   0   2   3     2858.57     2801.46     27.26 o 
   1   2   3       49.39       37.89      1.51 o 
   2   2   3      554.71      539.16      8.92 o 
   3   2   3     4670.92     4664.49     45.18 o 
   4   2   3     1005.58     1061.13     12.36 o 
   5   2   3      269.93      291.85      5.34 o 
   6   2   3      105.50       92.32      3.78 o 
   7   2   3      267.73      255.73      9.25 o 
   8   2   3       31.19       28.05      5.82 o 
   9   2   3       57.59       57.79      7.45 o 
  -9   3   3        3.04        7.65      5.75 o 
  -8   3   3       37.74       47.00      5.72 o 
  -7   3   3        8.60        6.11      3.13 o 
  -6   3   3      136.77      132.01      9.54 o 
  -5   3   3      160.09      176.32      5.81 o 
  -4   3   3     3244.13     3293.00     38.29 o 
  -3   3   3      248.62      272.66      6.05 o 
  -2   3   3      243.41      233.79      2.92 o 
  -1   3   3     3844.27     3901.35     33.92 o 
   0   3   3     1280.87     1204.77     15.65 o 
   1   3   3      901.51      981.39     10.30 o 
   2   3   3     3331.02     3497.38     39.62 o 
   3   3   3       26.90       32.90      1.45 o 
   4   3   3        8.93        4.53      1.71 o 
   5   3   3      104.74       92.04      3.81 o 
   6   3   3       61.07       61.69      5.35 o 
   7   3   3      782.98      697.02     15.15 o 
   8   3   3      307.32      321.75     10.87 o 
   9   3   3       67.92       71.78      7.97 o 
  -9   4   3       30.60       31.72      7.23 o 
  -8   4   3      204.33      193.41      9.56 o 
  -7   4   3      755.57      767.12     16.09 o 
  -6   4   3      228.03      214.23      5.91 o 
  -5   4   3       17.57       15.89      2.61 o 
  -4   4   3        0.92        1.02      1.90 o 
  -3   4   3     1064.64     1059.39     11.75 o 
  -2   4   3      647.48      586.25      6.11 o 
  -1   4   3     3676.69     3600.02     54.99 o 
   0   4   3      185.11      213.61      3.35 o 
   1   4   3     1579.07     1596.90     16.27 o 
   2   4   3       80.26       89.21      2.79 o 
   3   4   3      226.17      223.32      4.69 o 
   4   4   3        1.36        0.30      1.67 o 
   5   4   3      262.01      291.67     16.69 o 
   6   4   3      566.88      536.52     12.42 o 
   7   4   3      111.12      101.27      8.69 o 
   8   4   3       28.90       24.15      5.99 o 
   9   4   3      170.86      165.13      9.37 o 
  -9   5   3       45.33       41.72      7.13 o 
  -8   5   3      163.22      176.13      8.92 o 
  -7   5   3       71.97       56.38      5.89 o 
  -6   5   3     1425.86     1380.37     24.05 o 
  -5   5   3       33.87       32.94      2.97 o 
  -4   5   3     1709.47     1761.29     28.62 o 
  -3   5   3      454.22      505.07      6.70 o 
  -2   5   3      122.92      108.78      2.48 o 
  -1   5   3       79.53       68.50      2.24 o 
   0   5   3     1793.50     1818.95     22.31 o 
   1   5   3       34.36       35.07      2.06 o 
   2   5   3     3999.17     4102.57     46.62 o 
   3   5   3      547.11      549.61      7.26 o 
   4   5   3      657.06      614.55      8.15 o 
   5   5   3      881.84      889.86     26.22 o 
   6   5   3       77.14       78.26      5.98 o 
   7   5   3       60.49       49.57      5.89 o 
   8   5   3       96.87       98.08      7.97 o 
  -8   6   3       10.07       13.32      6.02 o 
  -7   6   3      288.03      273.81     10.11 o 
  -6   6   3      117.46      107.79      6.55 o 
  -5   6   3       34.88       35.02      4.69 o 
  -4   6   3       15.50       10.74      4.17 o 
  -3   6   3      108.94      100.75      3.70 o 
  -2   6   3      147.63      169.95      4.86 o 
  -1   6   3       11.77        7.86      1.46 o 
   0   6   3       12.49       21.56      3.63 o 
   1   6   3      875.02      922.91     12.35 o 
   2   6   3        3.78        6.05      1.63 o 
   3   6   3      536.92      514.17      7.13 o 
   4   6   3        0.13        2.21      2.52 o 
   5   6   3       15.63       21.32      3.34 o 
   6   6   3        3.57        9.52      4.84 o 
   7   6   3      139.08      146.47      7.75 o 
   8   6   3       28.09       23.07      6.12 o 
  -8   7   3      169.76      164.91     12.71 o 
  -7   7   3       34.30       33.13      6.06 o 
  -6   7   3      498.93      480.09     17.86 o 
  -5   7   3       34.41       33.90      5.58 o 
  -4   7   3      155.32      161.58      7.12 o 
  -3   7   3       37.01       36.02      4.07 o 
  -2   7   3      433.62      442.29      9.40 o 
  -1   7   3      359.16      356.62      5.41 o 
   0   7   3      540.56      547.24     10.64 o 
   1   7   3        0.66       -0.14      1.84 o 
   2   7   3      520.82      508.62      7.15 o 
   3   7   3       30.20       32.49      3.23 o 
   4   7   3      672.97      651.31     10.97 o 
   5   7   3      239.66      251.47      6.91 o 
   6   7   3      111.29      116.75     11.60 o 
   7   7   3       38.35       45.63      6.51 o 
  -7   8   3      183.77      187.84     14.76 o 
  -6   8   3       41.49       31.84      8.93 o 
  -5   8   3      224.29      225.75      8.72 o 
  -4   8   3      270.76      257.59     21.05 o 
  -3   8   3      246.86      261.80     12.73 o 
  -2   8   3      279.21      275.89      5.57 o 
  -1   8   3        8.19        7.21      4.28 o 
   0   8   3        2.46        1.65      2.27 o 
   1   8   3      985.14     1000.96     12.02 o 
   2   8   3        5.51        7.35      2.76 o 
   3   8   3      419.88      412.29      8.34 o 
   4   8   3       72.17       70.02      4.12 o 
   5   8   3      210.90      225.67      7.57 o 
   6   8   3       95.47      105.19      7.10 o 
   7   8   3      278.52      274.80     10.83 o 
  -6   9   3       43.49       47.73      6.26 o 
  -5   9   3        5.23        8.70      5.62 o 
  -4   9   3      157.79      144.58      7.35 o 
  -3   9   3      304.37      279.17      7.33 o 
  -2   9   3       93.35      104.57      7.69 o 
  -1   9   3      215.90      203.54      5.66 o 
   0   9   3      169.88      169.99      6.68 o 
   1   9   3        2.76        0.52      2.79 o 
   2   9   3       21.21       16.69      3.35 o 
   3   9   3      390.16      404.77      8.59 o 
   4   9   3      353.53      376.13     11.19 o 
   5   9   3       77.08       78.96      5.96 o 
   6   9   3       16.15       15.14      4.57 o 
  -6  10   3        5.61        5.93      6.47 o 
  -5  10   3      306.47      319.32     11.63 o 
  -4  10   3       36.79       44.63     14.52 o 
  -3  10   3      343.00      348.18      9.94 o 
  -2  10   3       83.92       82.32      4.72 o 
  -1  10   3        2.15        4.76      3.00 o 
   0  10   3       52.01       60.71      3.94 o 
   1  10   3      284.96      284.04      9.07 o 
   2  10   3        0.23       -0.28      3.21 o 
   3  10   3      192.49      184.05      6.20 o 
   4  10   3        4.58        1.39      4.04 o 
   5  10   3      105.94      106.40      6.06 o 
  -5  11   3       23.47       19.39      5.60 o 
  -4  11   3       23.84       22.12      5.58 o 
  -3  11   3       10.71        7.03      4.69 o 
  -2  11   3       42.01       43.02      5.23 o 
  -1  11   3        0.14        2.06      3.39 o 
   0  11   3      554.99      533.17     19.85 o 
   1  11   3        0.13        3.21      4.47 o 
   2  11   3       37.90       41.34     10.61 o 
   3  11   3      260.11      259.65      9.13 o 
   4  11   3       83.07       84.21     10.45 o 
  -3  12   3       24.75       31.06      5.78 o 
  -2  12   3       25.45       22.94      7.33 o 
  -1  12   3       83.72       99.00      6.97 o 
   0  12   3        3.27        5.60      5.08 o 
   1  12   3      135.38      138.32      7.87 o 
   2  12   3        0.97       -1.57      7.60 o 
   3  12   3       56.00       50.22      7.42 o 
  -8   0   4       23.08       34.63      6.88 o 
  -6   0   4      350.05      355.69     11.11 o 
  -4   0   4      795.76      765.78     14.42 o 
  -2   0   4      455.76      512.44      6.69 o 
   0   0   4      290.04      269.29      7.30 o 
   2   0   4      955.34     1132.65     23.86 o 
   4   0   4     5306.34     5175.20     71.32 o 
   6   0   4      368.09      368.20      9.41 o 
   8   0   4      429.51      437.33     12.14 o 
  -9   1   4       90.79       93.82      6.96 o 
  -8   1   4       14.04       24.55      5.12 o 
  -7   1   4      434.61      439.24      8.56 o 
  -6   1   4       39.69       48.17      2.54 o 
  -5   1   4      721.61      699.47      8.64 o 
  -4   1   4        4.24        4.84      1.32 o 
  -3   1   4     1628.98     1550.04     15.93 o 
  -2   1   4      384.23      423.51      4.60 o 
  -1   1   4       19.35       21.30      0.91 o 
   0   1   4      607.56      642.61      6.36 o 
   1   1   4     2242.61     2205.11     25.33 o 
   2   1   4     3211.17     3288.00     63.49 o 
   3   1   4      383.36      330.33     17.89 o 
   4   1   4       75.51       67.90      2.43 o 
   5   1   4     1193.40     1183.89     13.58 o 
   6   1   4      101.81      102.45      3.87 o 
   7   1   4      183.09      206.52      7.83 o 
   8   1   4       23.22       30.94      5.92 o 
   9   1   4      137.98      160.44      9.87 o 
  -9   2   4        1.00        7.06      5.64 o 
  -8   2   4       32.94       34.19      4.09 o 
  -7   2   4       51.33       52.76      3.78 o 
  -6   2   4       75.52       74.70      7.67 o 
  -5   2   4      601.22      604.21      7.75 o 
  -4   2   4      673.83      642.70      7.80 o 
  -3   2   4      231.58      227.45      3.59 o 
  -2   2   4      562.21      524.09      5.57 o 
  -1   2   4      113.60      115.42      2.00 o 
   0   2   4      134.82      136.35      4.39 o 
   1   2   4        1.98        1.54      1.07 o 
   2   2   4      102.93       77.79      2.58 o 
   3   2   4       33.70       41.61      4.03 o 
   4   2   4      369.14      351.60      6.86 o 
   5   2   4      114.43      120.55      3.83 o 
   6   2   4      168.16      168.44      5.42 o 
   7   2   4      147.38      150.01      7.22 o 
   8   2   4      396.56      404.28     11.80 o 
   9   2   4        5.04       -1.81      6.10 o 
  -9   3   4        2.53        7.50      5.59 o 
  -8   3   4       13.23        7.29      3.81 o 
  -7   3   4      362.24      366.14      7.96 o 
  -6   3   4       50.64       59.20      3.76 o 
  -5   3   4       15.57       22.71      2.59 o 
  -4   3   4      421.84      453.31      6.01 o 
  -3   3   4     1015.43     1042.48     11.33 o 
  -2   3   4     5407.98     5773.91     45.68 o 
  -1   3   4     5273.39     5304.52     51.60 o 
   0   3   4      120.11      114.51      2.31 o 
   1   3   4     2417.35     2374.97     23.65 o 
   2   3   4     1349.23     1362.70     16.73 o 
   3   3   4      257.89      319.02      7.14 o 
   4   3   4       59.29       63.55      2.48 o 
   5   3   4     1650.48     1636.52     20.80 o 
   6   3   4       82.62       82.54      4.31 o 
   7   3   4      568.06      526.23     12.75 o 
   8   3   4       18.00       17.53      5.60 o 
   9   3   4       35.59       38.30      6.66 o 
  -9   4   4        4.31       11.23      6.95 o 
  -8   4   4       73.80       86.00      6.83 o 
  -7   4   4      179.67      177.88      5.90 o 
  -6   4   4       70.21       71.05      6.38 o 
  -5   4   4       10.75        6.54      4.67 o 
  -4   4   4      299.32      291.24      5.94 o 
  -3   4   4     1030.38     1014.58      9.89 o 
  -2   4   4      983.29      932.86      8.42 o 
  -1   4   4       97.12       98.55      2.54 o 
   0   4   4     2633.20     2574.57     25.66 o 
   1   4   4      146.41      133.48      2.61 o 
   2   4   4     2299.17     2289.22     26.98 o 
   3   4   4        0.79        0.65      2.53 o 
   4   4   4       51.39       43.79      3.20 o 
   5   4   4        1.57        3.75      2.81 o 
   6   4   4       10.31        5.83      7.78 o 
   7   4   4      182.11      160.43      7.81 o 
   8   4   4      515.76      512.90     14.11 o 
  -8   5   4       12.16       13.80      5.80 o 
  -7   5   4       65.68       63.52      6.16 o 
  -6   5   4       10.10        2.29      6.69 o 
  -5   5   4        1.06        0.58      3.10 o 
  -4   5   4      143.97      133.45      4.24 o 
  -3   5   4       54.30       55.25      2.16 o 
  -2   5   4       23.66       37.08      2.32 o 
  -1   5   4      334.41      335.95      4.99 o 
   0   5   4       20.16       34.58      1.72 o 
   1   5   4      218.22      202.27      4.47 o 
   2   5   4      184.15      162.58      4.07 o 
   3   5   4       21.69       14.71      1.88 o 
   4   5   4      253.90      238.38      4.76 o 
   5   5   4      320.41      316.20     13.13 o 
   6   5   4        8.64        8.98      4.33 o 
   7   5   4       63.03       62.53      6.19 o 
   8   5   4        1.38        1.10      5.62 o 
  -8   6   4      233.69      240.38     10.60 o 
  -7   6   4       83.31       73.94      7.80 o 
  -6   6   4      418.19      427.43     11.76 o 
  -5   6   4       75.07       72.37      5.51 o 
  -4   6   4       75.09       75.06      6.20 o 
  -3   6   4        5.39        2.89      2.37 o 
  -2   6   4     1729.28     1779.00     19.23 o 
  -1   6   4      114.03      113.98      3.27 o 
   0   6   4     1197.19     1251.67     19.00 o 
   1   6   4      331.01      371.31      7.23 o 
   2   6   4     1164.39     1165.96     15.28 o 
   3   6   4       31.88       32.63      2.29 o 
   4   6   4      158.68      172.85      6.26 o 
   5   6   4      583.85      598.78     11.33 o 
   6   6   4      997.86     1001.99     19.43 o 
   7   6   4       29.55       36.50      6.15 o 
   8   6   4      121.30      130.82      8.68 o 
  -8   7   4       22.76       27.69      6.69 o 
  -7   7   4       14.06       23.85      5.82 o 
  -6   7   4       15.35       19.79      5.09 o 
  -5   7   4      111.33      107.46      6.44 o 
  -4   7   4       20.98       22.99      4.29 o 
  -3   7   4      535.31      532.26      9.59 o 
  -2   7   4      549.55      527.03      7.60 o 
  -1   7   4       13.95       13.30      2.91 o 
   0   7   4        2.31        2.11      2.14 o 
   1   7   4       32.18       41.28      2.81 o 
   2   7   4      227.72      226.63      5.70 o 
   3   7   4      274.11      292.07      6.84 o 
   4   7   4      200.34      199.57      6.14 o 
   5   7   4      395.31      416.13      8.84 o 
   6   7   4       53.78       47.89     14.01 o 
   7   7   4      191.05      170.06      8.55 o 
  -7   8   4       52.80       44.71      6.85 o 
  -6   8   4       44.60       47.04      6.19 o 
  -5   8   4       23.97       21.31      4.83 o 
  -4   8   4      524.25      522.37     12.17 o 
  -3   8   4       61.12       55.62      4.03 o 
  -2   8   4      614.47      638.09      9.08 o 
  -1   8   4        0.50       -2.67      2.15 o 
   0   8   4        1.81        2.30      2.50 o 
   1   8   4      141.56      142.24      4.63 o 
   2   8   4       57.56       62.71      5.62 o 
   3   8   4      253.55      251.75      6.84 o 
   4   8   4      343.82      345.00     21.50 o 
   5   8   4        5.95        6.83      4.64 o 
   6   8   4      412.35      414.53     12.39 o 
   7   8   4        2.14        6.73      6.26 o 
  -6   9   4       23.51       29.57      6.02 o 
  -5   9   4      268.20      285.65      8.34 o 
  -4   9   4        2.66        7.83      3.79 o 
  -3   9   4      208.72      212.53      8.70 o 
  -2   9   4      208.27      197.15     10.12 o 
  -1   9   4      380.55      385.22     18.28 o 
   0   9   4       38.41       53.13     10.35 o 
   1   9   4       89.46       90.80      3.61 o 
   2   9   4      103.00      105.14      5.42 o 
   3   9   4      540.77      541.48     10.15 o 
   4   9   4      341.28      344.11      8.38 o 
   5   9   4      233.03      246.59      7.76 o 
   6   9   4        7.44       10.81      4.57 o 
  -5  10   4       11.96       16.64      4.75 o 
  -4  10   4      201.20      164.04      7.73 o 
  -3  10   4       61.04       50.57      6.57 o 
  -2  10   4      131.70      144.05      6.50 o 
  -1  10   4      387.63      347.04      7.81 o 
   0  10   4       97.13      106.66      4.71 o 
   1  10   4      201.53      211.12      8.12 o 
   2  10   4       31.31       35.10      4.09 o 
   3  10   4      248.23      233.18      7.32 o 
   4  10   4      414.43      433.80      9.96 o 
   5  10   4        0.54        3.39      4.64 o 
  -4  11   4       12.77       14.56      4.89 o 
  -3  11   4      235.62      232.97      8.93 o 
  -2  11   4       25.00       22.66      7.74 o 
  -1  11   4      324.59      340.14     10.25 o 
   0  11   4        4.92        6.81      4.55 o 
   1  11   4       91.33       77.73      9.10 o 
   2  11   4      124.40      115.39     11.10 o 
   3  11   4      221.93      224.43     10.87 o 
   4  11   4      272.99      263.10      8.52 o 
  -2  12   4      197.30      181.38     12.08 o 
  -1  12   4       10.98       11.35      7.77 o 
   0  12   4       98.53      103.85      7.26 o 
   1  12   4        4.42        2.04      5.22 o 
   2  12   4        2.46        5.97      7.30 o 
  -9   0   5      324.06      323.60     15.80 o 
  -7   0   5      261.98      252.45     11.45 o 
  -5   0   5     1556.62     1548.91     23.57 o 
  -3   0   5     3066.92     3009.65     68.21 o 
  -1   0   5     3760.77     3653.85     41.28 o 
   1   0   5      592.65      631.78     14.61 o 
   3   0   5     1468.02     1507.79     31.91 o 
   5   0   5     1847.19     1875.84     28.53 o 
   7   0   5      270.15      269.13     12.92 o 
  -9   1   5       67.27       71.51      6.82 o 
  -8   1   5      142.99      147.44     11.56 o 
  -7   1   5      152.74      156.43      5.22 o 
  -6   1   5      776.32      753.49     11.43 o 
  -5   1   5      136.23      133.34      3.44 o 
  -4   1   5      659.45      645.13     11.29 o 
  -3   1   5       61.05       66.21      1.78 o 
  -2   1   5      143.67      124.79      2.52 o 
  -1   1   5      617.28      636.44      7.25 o 
   0   1   5      596.87      582.65      6.05 o 
   1   1   5       77.21       76.10      2.60 o 
   2   1   5     2488.60     2449.70     34.44 o 
   3   1   5      304.49      300.37      6.73 o 
   4   1   5     1183.91     1136.06     12.84 o 
   5   1   5       10.85        9.62      2.52 o 
   6   1   5        6.95        8.45      2.68 o 
   7   1   5       13.19       13.12      3.80 o 
   8   1   5      623.20      649.22     20.08 o 
   9   1   5       25.73       17.46      9.25 o 
  -9   2   5       48.93       49.90      7.42 o 
  -8   2   5       82.50       85.84      6.81 o 
  -7   2   5      541.86      562.67     15.14 o 
  -6   2   5       67.12       70.67      3.59 o 
  -5   2   5      561.52      578.08      9.21 o 
  -4   2   5        0.03        0.19      1.44 o 
  -3   2   5     1421.41     1412.06     14.87 o 
  -2   2   5     1203.85     1360.41     12.76 o 
  -1   2   5     2395.67     2335.41     20.91 o 
   0   2   5      699.49      782.32      9.08 o 
   1   2   5     4219.34     4402.14     49.56 o 
   2   2   5        9.75       11.29      1.63 o 
   3   2   5      475.13      429.82      8.56 o 
   4   2   5      193.84      197.08      4.09 o 
   5   2   5     2478.13     2407.97     25.17 o 
   6   2   5       16.47       16.93      3.44 o 
   7   2   5      283.59      290.43      7.72 o 
   8   2   5      241.72      245.35      9.81 o 
  -9   3   5        8.75       11.09      5.92 o 
  -8   3   5      257.95      238.03      7.22 o 
  -7   3   5      655.52      607.53     10.68 o 
  -6   3   5       18.15       14.28      3.17 o 
  -5   3   5      130.44      133.79      4.26 o 
  -4   3   5      490.23      514.97     10.33 o 
  -3   3   5       15.33       11.85      1.29 o 
  -2   3   5     2571.56     2445.72     22.04 o 
  -1   3   5      132.65      133.30      2.49 o 
   0   3   5      527.95      528.41      6.45 o 
   1   3   5      212.19      243.97      3.80 o 
   2   3   5     1842.66     1831.84     22.09 o 
   3   3   5       96.39       81.65      3.01 o 
   4   3   5     1284.19     1332.08     18.02 o 
   5   3   5       36.27       35.19      4.45 o 
   6   3   5      121.48      118.24      4.82 o 
   7   3   5       15.45        8.99      4.73 o 
   8   3   5      113.23      132.80      8.11 o 
  -9   4   5       95.33       85.12     13.68 o 
  -8   4   5        1.36        2.57      5.11 o 
  -7   4   5      266.13      249.31      6.96 o 
  -6   4   5      149.88      150.14      5.19 o 
  -5   4   5      205.79      206.61      5.55 o 
  -4   4   5        0.04        0.50      2.01 o 
  -3   4   5       67.52       70.46      3.63 o 
  -2   4   5     3454.23     3482.59     28.24 o 
  -1   4   5     2050.65     2115.70     25.18 o 
   0   4   5     2262.11     2414.25     26.49 o 
   1   4   5     4667.66     4850.12     54.86 o 
   2   4   5     1027.07     1040.34     13.69 o 
   3   4   5      495.15      435.68      7.33 o 
   4   4   5       21.69       28.76      2.68 o 
   5   4   5       23.61       31.61      3.34 o 
   6   4   5      139.63      147.54      6.86 o 
   7   4   5      376.46      372.64     11.19 o 
   8   4   5      180.11      141.85     11.14 o 
  -8   5   5      285.46      272.57     10.13 o 
  -7   5   5       98.76       95.59      6.49 o 
  -6   5   5       90.78       96.97      4.47 o 
  -5   5   5      243.67      225.37      6.04 o 
  -4   5   5       23.85       21.33      2.31 o 
  -3   5   5      963.28      945.28     11.42 o 
  -2   5   5     4865.04     4876.27     42.89 o 
  -1   5   5      128.84      126.66      3.75 o 
   0   5   5     2098.84     2234.09     22.86 o 
   1   5   5       26.69       30.38      1.71 o 
   2   5   5     1380.64     1386.16     24.21 o 
   3   5   5        6.11        9.67      2.23 o 
   4   5   5      307.91      322.70      8.51 o 
   5   5   5        0.03       -3.53      3.92 o 
   6   5   5     1212.57     1159.26     21.26 o 
   7   5   5        6.82        4.04      5.47 o 
   8   5   5      136.10      124.58     16.52 o 
  -8   6   5       29.40       28.49      6.40 o 
  -7   6   5      121.30      113.28      7.45 o 
  -6   6   5       41.79       45.92     16.52 o 
  -5   6   5      164.72      173.17      5.59 o 
  -4   6   5      195.26      180.42      4.75 o 
  -3   6   5       84.10       73.54      3.63 o 
  -2   6   5       37.83       39.71      2.84 o 
  -1   6   5      167.63      162.98      5.18 o 
   0   6   5      290.79      318.23      6.46 o 
   1   6   5      297.98      261.75      9.78 o 
   2   6   5      471.65      466.76     11.44 o 
   3   6   5      222.00      226.13      4.79 o 
   4   6   5       27.34       24.08      3.28 o 
   5   6   5        1.67       -0.21      4.04 o 
   6   6   5       42.71       29.90      5.31 o 
   7   6   5       78.21       88.94      7.12 o 
  -7   7   5       18.27       13.41      5.50 o 
  -6   7   5      422.32      403.84     11.45 o 
  -5   7   5      167.26      154.26      5.78 o 
  -4   7   5      880.34      892.22     24.21 o 
  -3   7   5       12.24       10.39      3.02 o 
  -2   7   5      224.53      223.96      7.85 o 
  -1   7   5        6.91        4.37      2.30 o 
   0   7   5      343.25      349.17      6.89 o 
   1   7   5      193.60      181.70      5.04 o 
   2   7   5      891.45      886.71     12.78 o 
   3   7   5        8.50       11.98      2.41 o 
   4   7   5       63.23       77.24      4.27 o 
   5   7   5       13.59       19.64      3.66 o 
   6   7   5      715.61      654.00     15.50 o 
   7   7   5      103.25      110.39      7.66 o 
  -7   8   5      145.72      153.87      9.12 o 
  -6   8   5       14.16       11.83      5.49 o 
  -5   8   5      287.50      276.22      7.98 o 
  -4   8   5      200.31      198.29      6.80 o 
  -3   8   5       83.63       93.38      4.47 o 
  -2   8   5      159.01      149.67      5.03 o 
  -1   8   5      530.11      542.77     11.73 o 
   0   8   5        1.61        0.92      2.53 o 
   1   8   5        3.92        5.60      2.19 o 
   2   8   5        0.38       -0.41      2.73 o 
   3   8   5      423.80      428.32     11.21 o 
   4   8   5      282.09      280.63     12.91 o 
   5   8   5      226.67      221.81     10.20 o 
   6   8   5        4.45        4.00      6.18 o 
  -6   9   5      180.20      199.47      7.51 o 
  -5   9   5       17.45       16.59      4.22 o 
  -4   9   5      194.63      215.39      6.93 o 
  -3   9   5      175.68      165.85     14.83 o 
  -2   9   5       46.21       48.44      4.58 o 
  -1   9   5       72.88       68.18      4.89 o 
   0   9   5      226.51      223.33     13.80 o 
   1   9   5       97.23       81.61      6.94 o 
   2   9   5      706.13      688.75     13.26 o 
   3   9   5      151.98      144.55      5.46 o 
   4   9   5        0.77        1.97      3.86 o 
   5   9   5       39.05       28.69      4.49 o 
   6   9   5        4.84        1.82      7.04 o 
  -5  10   5      129.66      130.59      7.64 o 
  -4  10   5       10.37        7.99      4.43 o 
  -3  10   5       11.04       13.40      4.70 o 
  -2  10   5      133.74      126.09      8.93 o 
  -1  10   5      390.38      415.73     11.03 o 
   0  10   5       19.96       19.27      4.26 o 
   1  10   5      217.31      226.42      8.55 o 
   2  10   5      115.13      111.68      5.39 o 
   3  10   5      422.77      417.29      9.36 o 
   4  10   5       67.95       61.74      5.15 o 
   5  10   5        1.30        1.06      4.80 o 
  -4  11   5        0.97        0.36      5.26 o 
  -3  11   5        0.11        1.28      4.39 o 
  -2  11   5        1.69       -2.22      4.57 o 
  -1  11   5       11.34        8.62      4.50 o 
   0  11   5      446.99      459.84     15.27 o 
   1  11   5        6.55        9.15      7.38 o 
   2  11   5       34.15       21.47      5.38 o 
   3  11   5        7.36        5.16      4.55 o 
  -2  12   5        2.31        3.96      5.08 o 
  -1  12   5        7.83        4.03      7.25 o 
   0  12   5       26.90       31.77      8.28 o 
   1  12   5      227.23      274.32     15.70 o 
  -8   0   6      122.47      134.02     10.21 o 
  -6   0   6       67.24       66.13      4.05 o 
  -4   0   6     1721.71     1682.20     25.13 o 
  -2   0   6     1290.12     1273.13     19.24 o 
   0   0   6      473.37      404.72      7.49 o 
   2   0   6       10.33       19.32      3.40 o 
   4   0   6       77.93       77.26      5.84 o 
   6   0   6        4.43        3.11      4.65 o 
   8   0   6      362.99      329.35     15.46 o 
  -9   1   6       10.10        8.05      5.66 o 
  -8   1   6       72.22       76.15     14.56 o 
  -7   1   6      248.88      248.75      6.55 o 
  -6   1   6       61.47       55.05      3.43 o 
  -5   1   6     1698.19     1632.42     21.05 o 
  -4   1   6      279.69      299.25      4.17 o 
  -3   1   6      276.87      243.79      6.19 o 
  -2   1   6       74.71       70.31      2.28 o 
  -1   1   6      299.29      243.81      3.38 o 
   0   1   6      585.78      585.21      7.03 o 
   1   1   6     1556.75     1565.50     22.95 o 
   2   1   6      396.46      411.84     11.20 o 
   3   1   6      705.75      671.29     11.95 o 
   4   1   6      648.41      658.13     18.55 o 
   5   1   6      157.43      142.82      4.09 o 
   6   1   6       35.89       33.15      3.40 o 
   7   1   6      352.12      366.91     11.20 o 
   8   1   6        0.33        2.95      4.53 o 
  -9   2   6        9.34        7.46      5.41 o 
  -8   2   6      218.95      241.02     13.48 o 
  -7   2   6      261.83      265.20      6.83 o 
  -6   2   6       90.78       80.87      3.96 o 
  -5   2   6       65.69       70.25      3.27 o 
  -4   2   6     1326.02     1337.83     16.02 o 
  -3   2   6      130.67      143.64      3.04 o 
  -2   2   6        7.58       13.40      1.26 o 
  -1   2   6      429.75      443.71      9.91 o 
   0   2   6      363.30      310.53      6.46 o 
   1   2   6     1649.45     1686.90     20.41 o 
   2   2   6      351.99      313.28      7.00 o 
   3   2   6      595.60      594.88     11.00 o 
   4   2   6     1079.65     1083.12     14.41 o 
   5   2   6        0.16        0.84      2.34 o 
   6   2   6       37.09       26.45      3.58 o 
   7   2   6       37.33       43.79      4.47 o 
   8   2   6      124.62      125.71      8.03 o 
  -9   3   6       35.61       48.53      9.64 o 
  -8   3   6        2.07        2.79      3.88 o 
  -7   3   6      178.80      189.79      6.17 o 
  -6   3   6       80.68       79.39      4.27 o 
  -5   3   6      312.49      319.45      5.73 o 
  -4   3   6       21.61       21.79      2.08 o 
  -3   3   6       55.88       53.07      1.92 o 
  -2   3   6        0.39        0.24      1.16 o 
  -1   3   6      455.99      425.57      5.11 o 
   0   3   6      347.11      338.99      4.90 o 
   1   3   6      959.65     1026.71     11.45 o 
   2   3   6      143.08      135.74      3.81 o 
   3   3   6      779.74      743.64     13.02 o 
   4   3   6       15.14       16.94      3.43 o 
   5   3   6      579.26      584.87     10.06 o 
   6   3   6       15.03       18.32      3.53 o 
   7   3   6      202.31      196.66      8.25 o 
   8   3   6       15.32        8.99      6.05 o 
  -8   4   6       44.45       52.28      6.29 o 
  -7   4   6      108.26      119.62      5.21 o 
  -6   4   6      115.15      125.83      4.91 o 
  -5   4   6       14.29       17.27      2.49 o 
  -4   4   6      140.97      132.14      4.23 o 
  -3   4   6      565.65      572.71      7.76 o 
  -2   4   6     1127.80     1127.83     11.27 o 
  -1   4   6      750.18      763.04      9.04 o 
   0   4   6       92.05       73.73      2.32 o 
   1   4   6      787.73      794.30      9.37 o 
   2   4   6     1180.41     1116.03     14.79 o 
   3   4   6       20.60       29.94      3.84 o 
   4   4   6      720.68      729.50     11.80 o 
   5   4   6       31.72       28.99      3.57 o 
   6   4   6      459.03      424.48     11.26 o 
   7   4   6       52.12       43.87     11.99 o 
   8   4   6       11.83        9.46      5.62 o 
  -8   5   6      112.15       88.59     13.78 o 
  -7   5   6       18.27       17.48      5.06 o 
  -6   5   6       12.53       11.23      3.29 o 
  -5   5   6       54.91       63.99      3.42 o 
  -4   5   6       30.94       31.55      2.60 o 
  -3   5   6     1318.67     1343.02     15.35 o 
  -2   5   6       85.41       85.45      2.80 o 
  -1   5   6      130.62      120.40      4.08 o 
   0   5   6        7.63        3.23      1.52 o 
   1   5   6      129.81      112.81      3.69 o 
   2   5   6      145.89      153.21      5.36 o 
   3   5   6        3.37        0.67      2.22 o 
   4   5   6      148.12      158.64      4.44 o 
   5   5   6      181.06      194.48     26.15 o 
   6   5   6       93.85       91.14      7.61 o 
   7   5   6      110.86      120.47     12.99 o 
  -8   6   6        5.98        8.94      6.27 o 
  -7   6   6       13.05       15.59      5.29 o 
  -6   6   6      183.97      184.95      6.54 o 
  -5   6   6       24.85       21.13      2.86 o 
  -4   6   6      328.92      338.22      7.86 o 
  -3   6   6      717.19      681.88     10.91 o 
  -2   6   6     1110.83     1154.85     15.76 o 
  -1   6   6        8.18        6.97      1.96 o 
   0   6   6       79.76       70.67      3.31 o 
   1   6   6       52.39       65.31      4.53 o 
   2   6   6      436.95      437.50      7.91 o 
   3   6   6       27.49       21.86      3.94 o 
   4   6   6      612.10      607.76      8.93 o 
   5   6   6      410.47      378.79     22.34 o 
   6   6   6      591.91      500.48     21.16 o 
   7   6   6      217.09      191.41     21.79 o 
  -7   7   6       57.68       64.53      6.78 o 
  -6   7   6      127.41      137.20      6.13 o 
  -5   7   6      293.87      286.79      7.62 o 
  -4   7   6      291.59      275.98      7.16 o 
  -3   7   6      414.36      452.24      8.72 o 
  -2   7   6      171.82      174.41      5.27 o 
  -1   7   6      182.06      179.14      6.44 o 
   0   7   6        4.90        4.87      2.63 o 
   1   7   6       34.04       46.24      3.24 o 
   2   7   6      548.04      561.72      9.51 o 
   3   7   6       71.37       84.51      4.53 o 
   4   7   6       65.06       64.24      4.34 o 
   5   7   6      199.96      202.47      6.78 o 
   6   7   6       21.01       22.31      5.92 o 
   7   7   6       25.28       25.71      6.75 o 
  -6   8   6      164.01      191.23      7.07 o 
  -5   8   6        2.41        1.36      3.50 o 
  -4   8   6      373.65      374.98      8.54 o 
  -3   8   6       14.94       11.90      3.34 o 
  -2   8   6      257.42      254.40     30.97 o 
  -1   8   6       20.74       20.25      3.54 o 
   0   8   6        5.26        7.46      3.43 o 
   1   8   6       88.37       82.07      4.03 o 
   2   8   6      423.65      419.00      8.23 o 
   3   8   6        0.72        5.57      3.21 o 
   4   8   6      165.74      172.60      7.37 o 
   5   8   6       21.23       17.60      4.25 o 
   6   8   6       39.79       43.29      6.22 o 
  -6   9   6       81.88       94.00      6.27 o 
  -5   9   6       66.93       63.04      5.25 o 
  -4   9   6        0.14        4.01      3.73 o 
  -3   9   6      163.21      204.35     13.94 o 
  -2   9   6       92.45       84.31      6.27 o 
  -1   9   6      192.88      185.08      7.38 o 
   0   9   6       43.62       46.85      5.54 o 
   1   9   6      155.07      161.85     10.91 o 
   2   9   6      117.13      118.94      6.66 o 
   3   9   6      297.23      288.00     10.75 o 
   4   9   6        0.04        0.77      3.76 o 
   5   9   6      244.13      252.85     14.21 o 
  -5  10   6        0.91        1.26      4.98 o 
  -4  10   6       41.69       35.18      5.23 o 
  -3  10   6       56.77       55.96      5.40 o 
  -2  10   6      108.24      116.48      6.56 o 
  -1  10   6        0.95        3.19      4.34 o 
   0  10   6      196.60      207.65     14.03 o 
   1  10   6       29.45       27.31      6.73 o 
   2  10   6       34.59       41.05      4.60 o 
   3  10   6       27.57       25.78      4.64 o 
   4  10   6       91.67       92.38      5.85 o 
  -3  11   6      148.67      141.73      7.75 o 
  -2  11   6       64.39       75.64      6.33 o 
  -1  11   6       18.52       18.59      5.07 o 
   0  11   6        0.09        2.53      7.64 o 
   1  11   6       55.18       60.97      6.14 o 
   2  11   6        5.47        1.44      5.35 o 
   3  11   6      559.33      586.80     13.63 o 
  -9   0   7        4.21       -1.53      7.08 o 
  -7   0   7       50.01       57.49      6.86 o 
  -5   0   7      410.07      397.62      8.68 o 
  -3   0   7        7.86        5.05      2.14 o 
  -1   0   7     2502.62     2661.67     37.89 o 
   1   0   7     2196.39     2135.79     43.55 o 
   3   0   7      116.25      105.72      6.51 o 
   5   0   7       18.59       20.97      3.94 o 
   7   0   7     1636.13     1624.76     31.08 o 
  -9   1   7        1.49        6.68      5.84 o 
  -8   1   7      555.92      550.61     21.54 o 
  -7   1   7        1.10        2.81      2.98 o 
  -6   1   7        5.51        5.16      2.67 o 
  -5   1   7      122.10      130.32      5.33 o 
  -4   1   7      767.46      742.67     13.83 o 
  -3   1   7      103.26      116.79      2.60 o 
  -2   1   7     1682.07     1702.54     16.00 o 
  -1   1   7        3.16        6.27      1.33 o 
   0   1   7     2205.36     2236.21     22.85 o 
   1   1   7      366.77      365.04      9.03 o 
   2   1   7       12.94       20.94      2.70 o 
   3   1   7      103.39      106.08      4.40 o 
   4   1   7     1475.41     1525.49     24.08 o 
   5   1   7       20.07       18.23      2.71 o 
   6   1   7      186.91      177.50      5.96 o 
   7   1   7       20.27       17.86      4.21 o 
   8   1   7       68.83       84.72      5.97 o 
  -8   2   7      120.68      134.34      7.39 o 
  -7   2   7      113.75      115.28      7.78 o 
  -6   2   7        6.44        4.49      2.72 o 
  -5   2   7       70.41       66.48      3.53 o 
  -4   2   7        0.13       -0.64      1.69 o 
  -3   2   7       13.18       18.22      1.56 o 
  -2   2   7       43.17       36.12      1.51 o 
  -1   2   7     2830.56     2889.75     26.05 o 
   0   2   7       74.07       62.14      2.52 o 
   1   2   7      735.48      727.82     10.27 o 
   2   2   7      115.41      140.45      7.74 o 
   3   2   7     1090.03     1041.05     17.28 o 
   4   2   7       67.30       61.00      4.68 o 
   5   2   7      119.62      120.25      4.62 o 
   6   2   7       38.82       46.56      3.94 o 
   7   2   7      899.29      869.32     14.32 o 
   8   2   7        6.62        5.30      5.95 o 
  -8   3   7      220.93      234.15      8.99 o 
  -7   3   7        0.54        2.02      3.39 o 
  -6   3   7      148.38      152.95      5.14 o 
  -5   3   7        3.81        2.84      2.52 o 
  -4   3   7       34.93       38.08      3.28 o 
  -3   3   7       57.66       59.00      2.12 o 
  -2   3   7      272.40      278.80      4.10 o 
  -1   3   7      984.49     1085.26     12.16 o 
   0   3   7      730.78      747.36      9.01 o 
   1   3   7       23.46       17.76      2.08 o 
   2   3   7     1236.49     1195.79     20.80 o 
   3   3   7      270.10      250.63     13.94 o 
   4   3   7      330.85      371.98      9.25 o 
   5   3   7      182.74      180.66      5.63 o 
   6   3   7      354.79      351.13      8.94 o 
   7   3   7       58.15       47.66      9.50 o 
   8   3   7      173.99      186.42     21.80 o 
  -8   4   7        1.70        5.45      4.26 o 
  -7   4   7      103.80      109.21      6.63 o 
  -6   4   7      142.36      146.04      8.54 o 
  -5   4   7       63.23       58.16      3.62 o 
  -4   4   7      274.64      280.39      5.76 o 
  -3   4   7      947.17     1001.78     12.04 o 
  -2   4   7      174.34      188.86      4.80 o 
  -1   4   7      192.19      226.96      3.86 o 
   0   4   7      155.15      180.24      4.32 o 
   1   4   7       82.17       82.83      2.61 o 
   2   4   7       30.20       35.09      2.65 o 
   3   4   7      455.71      446.31      8.02 o 
   4   4   7     1423.82     1397.47     22.71 o 
   5   4   7     1632.54     1551.28     21.36 o 
   6   4   7        9.35        5.47      4.80 o 
   7   4   7       44.95       47.73      6.15 o 
  -8   5   7       12.50       21.69      7.71 o 
  -7   5   7        0.57        0.75      3.71 o 
  -6   5   7      103.67      111.18      5.30 o 
  -5   5   7       27.48       22.63      2.80 o 
  -4   5   7        1.77        1.15      2.24 o 
  -3   5   7      341.00      337.47      6.77 o 
  -2   5   7      984.01      984.10     14.59 o 
  -1   5   7      788.69      813.36      9.94 o 
   0   5   7      243.64      231.58      4.47 o 
   1   5   7        0.02       -1.63      2.15 o 
   2   5   7      375.00      370.75      7.63 o 
   3   5   7        3.81        6.12      2.47 o 
   4   5   7      195.85      199.88     18.55 o 
   5   5   7       45.79       54.38      4.26 o 
   6   5   7     1076.19     1023.43     19.97 o 
   7   5   7        8.85        1.59      5.71 o 
  -7   6   7       55.69       50.87      6.38 o 
  -6   6   7       12.64       16.32      5.35 o 
  -5   6   7      398.96      375.22     11.02 o 
  -4   6   7        7.07        5.54      2.45 o 
  -3   6   7      739.41      748.59     11.74 o 
  -2   6   7       15.18       19.64      2.75 o 
  -1   6   7      114.14      116.51      3.71 o 
   0   6   7      150.32      141.24      4.44 o 
   1   6   7      663.03      659.96     12.63 o 
   2   6   7      491.87      499.81      8.90 o 
   3   6   7       40.50       39.67      3.44 o 
   4   6   7        4.97        4.34      2.54 o 
   5   6   7      308.23      328.74     13.77 o 
   6   6   7        3.99        4.42      4.98 o 
   7   6   7       27.91       37.47      8.26 o 
  -7   7   7        0.06        4.46      5.57 o 
  -6   7   7      178.88      172.03      6.60 o 
  -5   7   7       57.33       45.03      4.37 o 
  -4   7   7       34.92       27.76      3.58 o 
  -3   7   7     1579.94     1537.68     20.82 o 
  -2   7   7     1338.03     1355.34     22.30 o 
  -1   7   7        1.90        1.93      2.94 o 
   0   7   7       82.95       90.76      3.98 o 
   1   7   7       22.02       22.83      4.08 o 
   2   7   7      669.95      651.97     11.47 o 
   3   7   7       26.43       25.46      3.63 o 
   4   7   7       10.63       12.25      4.54 o 
   5   7   7       97.12       98.63      6.78 o 
   6   7   7      185.19      176.97      8.67 o 
  -6   8   7       29.91       36.04      6.37 o 
  -5   8   7       37.73       43.63      4.48 o 
  -4   8   7        0.84        4.53      3.43 o 
  -3   8   7       18.33       21.85      3.42 o 
  -2   8   7      226.88      202.15      7.66 o 
  -1   8   7      379.98      411.61     13.59 o 
   0   8   7      173.93      164.78      5.52 o 
   1   8   7     1243.53     1264.83     17.63 o 
   2   8   7      184.42      173.52      5.73 o 
   3   8   7       17.05       16.46      4.42 o 
   4   8   7       52.13       50.64      4.73 o 
   5   8   7       76.80       77.40      5.50 o 
  -5   9   7        7.03        8.90      4.52 o 
  -4   9   7       61.64       71.21      6.17 o 
  -3   9   7       83.74       74.73      8.00 o 
  -2   9   7      172.44      158.95      7.21 o 
  -1   9   7        0.43        1.97      4.07 o 
   0   9   7      100.15       94.78      4.69 o 
   1   9   7       75.83       71.84      5.30 o 
   2   9   7      298.42      272.72      9.32 o 
   3   9   7       31.46       30.62      4.21 o 
   4   9   7       17.74       19.57      4.36 o 
   5   9   7       23.81       25.39      5.02 o 
  -4  10   7        8.59       10.48      5.07 o 
  -3  10   7       17.05       10.64      4.68 o 
  -2  10   7       22.05       27.37      4.89 o 
  -1  10   7       95.30      101.29      6.62 o 
   0  10   7        1.96        2.16      3.48 o 
   1  10   7      248.21      254.12     13.22 o 
   2  10   7        3.82        8.64      4.35 o 
   3  10   7       29.11       32.20      5.02 o 
   4  10   7       48.54       45.62      5.32 o 
  -2  11   7        1.12       -3.63      5.21 o 
  -1  11   7        3.78        2.05      4.93 o 
   0  11   7      231.49      237.69     13.70 o 
   1  11   7        9.53       18.51      8.49 o 
   2  11   7       75.80      100.52      7.66 o 
  -8   0   8      539.88      536.85     19.43 o 
  -6   0   8      199.54      186.82      6.60 o 
  -4   0   8      556.76      538.69     10.66 o 
  -2   0   8      299.33      250.18      6.35 o 
   0   0   8     6222.73     6168.54    175.02 o 
   2   0   8      138.67      101.21      6.29 o 
   4   0   8      811.49      822.75     21.46 o 
   6   0   8       32.86       31.54      4.68 o 
  -8   1   8        9.70        8.61      4.71 o 
  -7   1   8        4.99        5.16      3.30 o 
  -6   1   8        0.90        0.11      2.62 o 
  -5   1   8     1056.08     1020.51     12.30 o 
  -4   1   8       56.21       51.45      2.48 o 
  -3   1   8      237.06      211.87      4.19 o 
  -2   1   8      162.34      169.91      3.20 o 
  -1   1   8      358.33      332.24      4.59 o 
   0   1   8       22.37       24.48      2.07 o 
   1   1   8      475.20      452.48      9.19 o 
   2   1   8        7.18       10.52      5.10 o 
   3   1   8     1744.35     1785.84     27.40 o 
   4   1   8       16.25       21.50      4.62 o 
   5   1   8       73.75       63.34      3.38 o 
   6   1   8        4.16        7.30      3.53 o 
   7   1   8      486.10      478.65     10.25 o 
  -8   2   8      242.30      242.29     15.92 o 
  -7   2   8       14.96       10.30      3.62 o 
  -6   2   8      315.26      311.13      8.38 o 
  -5   2   8        7.35        8.41      2.65 o 
  -4   2   8      982.67      965.08     11.57 o 
  -3   2   8      236.11      224.92      3.93 o 
  -2   2   8      322.53      302.94      4.42 o 
  -1   2   8        9.89        9.55      1.46 o 
   0   2   8     1382.82     1390.87     15.23 o 
   1   2   8      251.84      246.72      7.90 o 
   2   2   8      909.89      921.63     15.76 o 
   3   2   8       19.47       21.10      3.26 o 
   4   2   8      378.80      393.07      9.74 o 
   5   2   8       97.08       93.84      7.43 o 
   6   2   8       67.78       88.46      4.95 o 
   7   2   8        3.08       -1.05      4.41 o 
  -8   3   8        2.14        3.04      4.24 o 
  -7   3   8      197.82      196.03      7.89 o 
  -6   3   8      194.25      193.82      6.21 o 
  -5   3   8      485.44      489.88      9.00 o 
  -4   3   8      267.55      261.85      6.28 o 
  -3   3   8      220.88      214.79      3.88 o 
  -2   3   8        1.03       -0.41      1.41 o 
  -1   3   8      202.74      209.17      4.12 o 
   0   3   8        1.06       -0.74      1.51 o 
   1   3   8      534.09      517.53     13.19 o 
   2   3   8      589.50      568.25      9.17 o 
   3   3   8      685.21      722.09     20.29 o 
   4   3   8       51.43       52.35      4.51 o 
   5   3   8      192.08      200.34      6.28 o 
   6   3   8        5.33        2.33      3.69 o 
   7   3   8      271.50      252.58     10.03 o 
  -8   4   8       18.71       21.36      4.63 o 
  -7   4   8        0.39        4.35      3.82 o 
  -6   4   8      227.97      239.97     19.00 o 
  -5   4   8       24.37       27.78      3.30 o 
  -4   4   8     1191.65     1187.34     14.23 o 
  -3   4   8      381.27      357.72     10.08 o 
  -2   4   8       40.66       38.68      2.42 o 
  -1   4   8       67.88       72.27      3.38 o 
   0   4   8       59.60       62.27      4.17 o 
   1   4   8       20.82       23.19      2.60 o 
   2   4   8      469.18      457.08      9.15 o 
   3   4   8      260.87      249.82      7.58 o 
   4   4   8     1143.61     1140.45     19.70 o 
   5   4   8      356.06      341.08      7.89 o 
   6   4   8      105.01      126.21      5.71 o 
   7   4   8        7.91       10.87      5.88 o 
  -7   5   8      249.21      250.70      7.85 o 
  -6   5   8      118.60      125.38      5.46 o 
  -5   5   8     1187.09     1143.21     16.60 o 
  -4   5   8       34.06       37.10      2.98 o 
  -3   5   8      393.12      407.06      6.88 o 
  -2   5   8       39.33       41.52      5.27 o 
  -1   5   8       23.18       23.07      2.51 o 
   0   5   8       40.65       42.50      3.42 o 
   1   5   8      803.88      797.09     14.59 o 
   2   5   8       48.82       51.50      3.42 o 
   3   5   8     1036.98     1054.33     15.21 o 
   4   5   8      115.90      123.84     17.59 o 
   5   5   8      157.29      140.79      9.03 o 
   6   5   8       57.05       49.26      6.25 o 
   7   5   8       23.51       25.95      6.31 o 
  -7   6   8       10.94       13.08      5.62 o 
  -6   6   8      101.75       96.45      9.47 o 
  -5   6   8       25.94       20.30      3.19 o 
  -4   6   8       26.47       31.93      3.06 o 
  -3   6   8      459.52      442.25      8.65 o 
  -2   6   8      462.25      481.79      8.71 o 
  -1   6   8       46.99       44.72      2.49 o 
   0   6   8        5.68        7.85      2.63 o 
   1   6   8       89.98       91.08      4.15 o 
   2   6   8      273.49      267.96      8.14 o 
   3   6   8      139.68      149.42      5.19 o 
   4   6   8      306.60      320.40      7.97 o 
   5   6   8       99.34      103.38      6.53 o 
   6   6   8      261.89      277.31     13.93 o 
  -6   7   8       20.89       24.29      5.83 o 
  -5   7   8       71.09       79.94      4.27 o 
  -4   7   8      186.34      186.74      7.67 o 
  -3   7   8      606.67      600.38     15.80 o 
  -2   7   8       89.19       90.71     13.57 o 
  -1   7   8      204.75      207.66     18.42 o 
   0   7   8       25.21       26.19      3.30 o 
   1   7   8      890.12      890.98     13.53 o 
   2   7   8      415.21      394.74     10.81 o 
   3   7   8      159.63      170.27      5.77 o 
   4   7   8      515.51      518.60     10.57 o 
   5   7   8       79.89       91.16      6.67 o 
   6   7   8       23.57       24.08      6.74 o 
  -6   8   8       62.67       63.09     17.60 o 
  -5   8   8        6.09        4.66      4.13 o 
  -4   8   8       50.06       60.44      6.19 o 
  -3   8   8        0.46       -2.53      4.49 o 
  -2   8   8      245.41      228.09     17.73 o 
  -1   8   8       20.36       11.24      3.91 o 
   0   8   8      291.07      276.61      8.55 o 
   1   8   8       33.47       26.84      3.65 o 
   2   8   8      308.65      301.26      7.50 o 
   3   8   8       16.81       20.61      5.16 o 
   4   8   8        6.60        4.14      3.94 o 
   5   8   8       19.41       23.08      5.71 o 
  -5   9   8       18.54       24.41      4.73 o 
  -4   9   8      157.57      143.19      7.84 o 
  -3   9   8       86.51      100.42      6.60 o 
  -2   9   8        2.44        3.18      4.59 o 
  -1   9   8      216.94      216.58     13.66 o 
   0   9   8        5.04        1.47      4.11 o 
   1   9   8       10.34       11.44      4.28 o 
   2   9   8        0.05        1.21      4.78 o 
   3   9   8      112.54      111.68      5.81 o 
   4   9   8       46.91       39.47      6.44 o 
  -3  10   8       83.39       80.73     18.02 o 
  -2  10   8       11.33       11.03      5.31 o 
  -1  10   8       85.28       82.41      7.80 o 
   0  10   8       96.61       92.52      7.27 o 
   1  10   8      129.69      110.46      6.65 o 
   2  10   8      170.22      173.75     12.28 o 
   3  10   8      103.85       99.96      6.39 o 
  -1  11   8       39.25       48.25      8.09 o 
   0  11   8       17.66       24.19     10.71 o 
  -7   0   9       29.93       25.67      6.56 o 
  -5   0   9        4.67        1.69      3.15 o 
  -3   0   9       40.37       37.63      3.72 o 
  -1   0   9      451.32      431.73      9.06 o 
   1   0   9      210.33      216.36      9.16 o 
   3   0   9      556.00      626.20     17.71 o 
   5   0   9       21.70       14.65      6.64 o 
   7   0   9       33.62       48.61      9.47 o 
  -8   1   9      206.48      226.25     17.39 o 
  -7   1   9        3.44        5.67      4.35 o 
  -6   1   9       12.21       12.12      3.20 o 
  -5   1   9      129.13      129.59      6.76 o 
  -4   1   9       29.42       22.75      2.35 o 
  -3   1   9        3.56        3.15      1.94 o 
  -2   1   9     1611.00     1619.12     15.75 o 
  -1   1   9        9.20        5.75      1.50 o 
   0   1   9     1728.89     1723.31     24.33 o 
   1   1   9      182.28      193.31     12.24 o 
   2   1   9        7.24        0.96      3.65 o 
   3   1   9      845.06      813.04     15.11 o 
   4   1   9      331.23      324.61      9.13 o 
   5   1   9        2.32        7.97      4.21 o 
   6   1   9      742.51      730.88     12.59 o 
   7   1   9        1.98       -0.16      4.55 o 
  -8   2   9        7.49       11.63      5.60 o 
  -7   2   9        0.86        3.30      3.48 o 
  -6   2   9        9.25        6.86      3.22 o 
  -5   2   9        0.90        0.30      2.68 o 
  -4   2   9      369.55      368.02      6.29 o 
  -3   2   9      364.72      361.26      6.00 o 
  -2   2   9      358.51      350.84      5.08 o 
  -1   2   9      202.70      190.26      3.72 o 
   0   2   9       97.42      106.85      3.48 o 
   1   2   9       84.21       82.70      4.27 o 
   2   2   9       60.35       59.48      4.31 o 
   3   2   9        5.19        2.25      3.30 o 
   4   2   9       96.83       90.11      5.61 o 
   5   2   9      499.42      497.02     14.70 o 
   6   2   9      134.16      139.99      5.92 o 
   7   2   9      147.57      146.99      7.58 o 
  -7   3   9        5.71        6.82      3.72 o 
  -6   3   9      107.81      115.61      4.96 o 
  -5   3   9       17.81       14.84      3.15 o 
  -4   3   9      398.43      398.76     11.73 o 
  -3   3   9       38.94       36.77      2.51 o 
  -2   3   9      454.12      459.97      7.98 o 
  -1   3   9       21.94       31.71      5.15 o 
   0   3   9       70.71       62.31      2.75 o 
   1   3   9      342.06      358.86      7.03 o 
   2   3   9        1.36        2.00      3.06 o 
   3   3   9      470.38      485.97     20.78 o 
   4   3   9      571.16      547.78     12.08 o 
   5   3   9      183.95      172.21      5.86 o 
   6   3   9      168.95      178.36      6.50 o 
   7   3   9        2.87       -1.28      5.41 o 
  -7   4   9      188.84      206.63      6.95 o 
  -6   4   9       61.23       72.37      4.64 o 
  -5   4   9      121.55      125.01     10.41 o 
  -4   4   9       11.06        7.11      3.23 o 
  -3   4   9      393.68      405.05      6.80 o 
  -2   4   9       88.42       91.73      3.19 o 
  -1   4   9       82.97       83.51      3.13 o 
   0   4   9       14.84       17.60      2.23 o 
   1   4   9      339.85      347.51     14.87 o 
   2   4   9      329.08      304.34     11.17 o 
   3   4   9       60.23       57.68      8.69 o 
   4   4   9       46.04       37.25      4.61 o 
   5   4   9      363.44      341.29     10.31 o 
   6   4   9      107.91       89.93      5.47 o 
  -7   5   9       75.50       86.24      5.59 o 
  -6   5   9      109.00       92.49      8.87 o 
  -5   5   9        3.77       -0.37      3.28 o 
  -4   5   9       12.65        6.87      3.04 o 
  -3   5   9        3.30        0.91      2.33 o 
  -2   5   9       75.25       73.80      3.24 o 
  -1   5   9      307.07      296.14      6.27 o 
   0   5   9       13.34       21.19      2.86 o 
   1   5   9      552.43      564.31     10.73 o 
   2   5   9       81.20       81.00      4.12 o 
   3   5   9       45.32       43.79      3.83 o 
   4   5   9      310.55      287.91      9.24 o 
   5   5   9       27.44       35.90      4.35 o 
   6   5   9       29.57       34.17      6.26 o 
  -6   6   9       52.67       42.94      4.82 o 
  -5   6   9       12.32       12.75      3.69 o 
  -4   6   9      378.20      365.08      7.18 o 
  -3   6   9      911.18      928.97     19.88 o 
  -2   6   9       15.81       14.39      2.95 o 
  -1   6   9       70.61       69.16      5.11 o 
   0   6   9      107.63       93.26      6.24 o 
   1   6   9      937.53      910.24     13.79 o 
   2   6   9        1.62        2.00      3.06 o 
   3   6   9      132.61      138.81      5.34 o 
   4   6   9       24.82       29.76      4.95 o 
   5   6   9      206.40      207.19      8.97 o 
   6   6   9        5.10        4.04      5.71 o 
  -6   7   9        1.51        1.48      5.21 o 
  -5   7   9        1.03        2.35      4.00 o 
  -4   7   9       18.27       19.28      3.70 o 
  -3   7   9       89.00       82.35      4.66 o 
  -2   7   9       41.62       46.88      4.74 o 
  -1   7   9       58.66       55.34      7.62 o 
   0   7   9      591.62      573.72     10.17 o 
   1   7   9      119.74      122.32      6.19 o 
   2   7   9        2.47        1.74      3.15 o 
   3   7   9      289.64      305.82      7.83 o 
   4   7   9       65.28       74.99      6.64 o 
   5   7   9       70.62       61.51      6.94 o 
  -5   8   9       21.15       15.02      5.89 o 
  -4   8   9        7.31        9.27      4.02 o 
  -3   8   9      290.04      295.93     18.24 o 
  -2   8   9       19.58       14.24      4.71 o 
  -1   8   9      251.78      250.39     14.22 o 
   0   8   9       30.10       27.31      4.45 o 
   1   8   9       89.04       91.58      4.93 o 
   2   8   9        0.02       -0.97      3.57 o 
   3   8   9       70.67       79.33      6.58 o 
   4   8   9        0.30        1.54      4.29 o 
  -4   9   9      137.48      135.92     12.86 o 
  -3   9   9        2.35        2.52      5.15 o 
  -2   9   9       61.24       57.13      5.90 o 
  -1   9   9       57.45       63.02      5.66 o 
   0   9   9      320.75      311.02      9.82 o 
   1   9   9        0.74        0.65      4.46 o 
   2   9   9       69.25       76.05      5.21 o 
   3   9   9       23.21       27.48      6.07 o 
  -2  10   9        2.93       -1.02      4.85 o 
  -1  10   9       96.33      103.96      6.97 o 
   0  10   9        5.86        9.01      4.95 o 
   1  10   9       23.71       31.03      5.46 o 
  -6   0  10      229.72      241.45     11.97 o 
  -4   0  10       27.83       22.80      3.61 o 
  -2   0  10      711.31      718.73     13.48 o 
   0   0  10      226.28      224.67      9.58 o 
   2   0  10     2811.07     2804.42     58.25 o 
   4   0  10      276.40      291.89     12.54 o 
   6   0  10      450.68      428.40     17.48 o 
  -7   1  10        0.37       -0.78      4.61 o 
  -6   1  10       68.71       67.59      4.37 o 
  -5   1  10      407.97      400.04      8.33 o 
  -4   1  10      197.32      196.58      5.52 o 
  -3   1  10       55.46       61.18      4.41 o 
  -2   1  10      197.96      199.13      7.30 o 
  -1   1  10      617.89      612.01      8.50 o 
   0   1  10        6.63       10.83      2.33 o 
   1   1  10      676.28      664.61     12.75 o 
   2   1  10        0.99        2.75      3.17 o 
   3   1  10      387.75      389.67      9.94 o 
   4   1  10      166.27      155.31      7.00 o 
   5   1  10      118.09      128.57      6.94 o 
   6   1  10       75.75       79.64      7.44 o 
  -7   2  10       74.93       67.33      6.65 o 
  -6   2  10      602.69      574.42     12.20 o 
  -5   2  10       16.78       15.99      2.84 o 
  -4   2  10      399.13      403.45      6.83 o 
  -3   2  10        7.75        7.06      2.15 o 
  -2   2  10      402.62      415.38      6.82 o 
  -1   2  10      105.50      108.07      3.31 o 
   0   2  10      267.34      260.89      8.46 o 
   1   2  10       37.21       33.20      6.40 o 
   2   2  10     1408.64     1430.63     32.97 o 
   3   2  10      328.96      329.60     10.40 o 
   4   2  10      281.55      286.99     10.57 o 
   5   2  10       66.07       61.20      5.82 o 
   6   2  10      345.42      361.80      9.20 o 
  -7   3  10        7.74        8.62      4.25 o 
  -6   3  10        2.82        1.88      3.39 o 
  -5   3  10      623.50      609.02     10.96 o 
  -4   3  10       16.79       14.56      2.64 o 
  -3   3  10      286.91      296.13      6.92 o 
  -2   3  10       47.32       45.89      2.47 o 
  -1   3  10       47.41       48.49      3.05 o 
   0   3  10       51.91       50.78      2.74 o 
   1   3  10      276.23      285.09      6.56 o 
   2   3  10       48.99       54.01      4.56 o 
   3   3  10      726.91      758.52     15.14 o 
   4   3  10      182.13      147.93     25.37 o 
   5   3  10      149.01      150.41      9.11 o 
   6   3  10      165.81      168.51      6.85 o 
  -7   4  10       26.14       26.80      4.82 o 
  -6   4  10      564.41      534.85     16.14 o 
  -5   4  10        0.03       -1.29      3.14 o 
  -4   4  10       16.12       15.04      3.41 o 
  -3   4  10       57.52       59.37      3.74 o 
  -2   4  10      337.16      333.29      6.16 o 
  -1   4  10      344.07      341.96      6.16 o 
   0   4  10      380.51      409.26      6.81 o 
   1   4  10       21.33       12.02      2.88 o 
   2   4  10      636.36      684.63     11.39 o 
   3   4  10       68.66       85.81      5.89 o 
   4   4  10        8.04        8.56      6.08 o 
   5   4  10      140.47      122.89     28.06 o 
   6   4  10      237.45      272.28      8.40 o 
  -6   5  10        4.72        4.93      4.18 o 
  -5   5  10      270.91      277.50      7.79 o 
  -4   5  10       49.74       40.27      5.04 o 
  -3   5  10      564.59      547.36      8.73 o 
  -2   5  10        0.31        0.33      2.75 o 
  -1   5  10        0.71        2.01      2.41 o 
   0   5  10       24.52       23.94      3.24 o 
   1   5  10     1683.67     1703.89     22.52 o 
   2   5  10       16.07       13.03      3.32 o 
   3   5  10      665.98      653.96     14.28 o 
   4   5  10       17.03       12.73      4.99 o 
   5   5  10       80.83       97.27      5.60 o 
  -6   6  10       60.99       67.73      5.51 o 
  -5   6  10        0.12        0.97      3.81 o 
  -4   6  10        1.71       -0.69      3.31 o 
  -3   6  10        7.68        4.29      3.36 o 
  -2   6  10       48.69       57.02      3.97 o 
  -1   6  10      103.72      100.66      5.50 o 
   0   6  10      254.32      268.98     10.00 o 
   1   6  10        9.88        4.95      3.35 o 
   2   6  10      148.43      158.99      9.85 o 
   3   6  10       17.92       24.52      4.09 o 
   4   6  10       37.20       32.15      5.65 o 
   5   6  10       16.46       13.70      5.25 o 
  -5   7  10       32.86       35.24      6.01 o 
  -4   7  10        7.72        6.17      4.65 o 
  -3   7  10      101.59       92.98      6.31 o 
  -2   7  10      177.38      163.81      7.05 o 
  -1   7  10      131.11      142.68      6.56 o 
   0   7  10      107.30      114.54      6.12 o 
   1   7  10      391.96      382.02      8.70 o 
   2   7  10        0.42       -0.84      3.61 o 
   3   7  10      277.06      284.99      8.29 o 
   4   7  10       38.89       35.56      9.58 o 
  -4   8  10      175.69      159.16      9.77 o 
  -3   8  10       48.51       43.59      5.89 o 
  -2   8  10       22.27       28.88      5.27 o 
  -1   8  10       28.35       38.35      5.29 o 
   0   8  10       60.86       62.69     11.29 o 
   1   8  10        4.76        4.09      3.96 o 
   2   8  10      255.34      239.46     18.37 o 
   3   8  10       16.95       20.55      4.43 o 
  -3   9  10       29.88       33.47      6.30 o 
  -2   9  10       56.44       44.53      7.06 o 
  -1   9  10      140.12      156.27      7.91 o 
   0   9  10      133.89      126.53      7.41 o 
   1   9  10       54.01       66.07      6.84 o 
   2   9  10       16.81       14.30      4.55 o 
  -7   0  11       20.26       33.60      8.06 o 
  -5   0  11      217.15      229.61      8.11 o 
  -3   0  11      332.96      309.61     14.69 o 
  -1   0  11      300.61      314.98      8.52 o 
   1   0  11       31.17       28.99      5.55 o 
   3   0  11      326.50      349.16     13.67 o 
   5   0  11      176.07      180.84     11.89 o 
  -7   1  11        5.08        6.49      5.49 o 
  -6   1  11        2.90        2.12      3.53 o 
  -5   1  11       11.84        8.60      3.37 o 
  -4   1  11      112.19      112.01      5.02 o 
  -3   1  11       57.92       63.22      3.29 o 
  -2   1  11      122.25      127.77      4.02 o 
  -1   1  11       85.76       85.06      3.42 o 
   0   1  11      380.49      379.41      9.38 o 
   1   1  11        1.74        4.19      3.29 o 
   2   1  11        3.58        4.24      3.69 o 
   3   1  11        6.61        6.28      3.73 o 
   4   1  11      482.81      485.94     17.39 o 
   5   1  11       67.41       69.82      6.28 o 
   6   1  11      300.82      323.20      8.92 o 
  -7   2  11       17.08       26.91      4.67 o 
  -6   2  11        4.16        3.85      3.61 o 
  -5   2  11       57.64       66.69      4.37 o 
  -4   2  11       56.64       56.71      4.74 o 
  -3   2  11      167.55      172.88      4.73 o 
  -2   2  11       22.45       19.53      2.60 o 
  -1   2  11      402.04      389.60      8.85 o 
   0   2  11      445.45      439.86      8.36 o 
   1   2  11      162.87      179.16      7.06 o 
   2   2  11       11.49        5.72      3.71 o 
   3   2  11      459.56      445.79     15.62 o 
   4   2  11      183.51      196.80      8.19 o 
   5   2  11       78.96       81.58      6.94 o 
   6   2  11        2.56       -1.59      4.69 o 
  -6   3  11      201.01      201.36      8.21 o 
  -5   3  11        2.75        3.02      3.51 o 
  -4   3  11      239.30      245.06      6.80 o 
  -3   3  11        4.76        2.06      2.52 o 
  -2   3  11      173.00      175.43      8.24 o 
  -1   3  11      198.61      216.56      5.04 o 
   0   3  11      450.31      478.51      7.78 o 
   1   3  11      180.52      185.60      7.33 o 
   2   3  11      128.87      152.57      9.91 o 
   3   3  11       40.96       50.93      8.60 o 
   4   3  11       14.79        9.95      5.63 o 
   5   3  11      102.70      100.67      7.33 o 
  -6   4  11       15.52       10.00      4.36 o 
  -5   4  11        1.01        4.04      3.74 o 
  -4   4  11        6.70        5.28      3.29 o 
  -3   4  11      338.95      374.98      8.30 o 
  -2   4  11       22.49       22.73      4.50 o 
  -1   4  11      479.07      476.90      8.93 o 
   0   4  11      388.40      372.57      6.81 o 
   1   4  11       43.05       44.75      4.32 o 
   2   4  11       40.15       45.05      9.16 o 
   3   4  11      125.36      124.67      6.49 o 
   4   4  11        0.72        0.41      4.92 o 
   5   4  11       59.56       55.51      6.63 o 
  -6   5  11        4.55       11.26      4.54 o 
  -5   5  11        6.29        6.26      4.15 o 
  -4   5  11       82.04      101.50      5.26 o 
  -3   5  11       12.15        7.03      4.04 o 
  -2   5  11      153.66      160.34      5.51 o 
  -1   5  11        7.42        5.46      2.78 o 
   0   5  11      202.23      208.03      6.18 o 
   1   5  11        0.04       -2.52      3.00 o 
   2   5  11        1.01        0.31      3.39 o 
   3   5  11        2.73       -0.22      6.43 o 
   4   5  11        2.20       -1.06      7.17 o 
   5   5  11        0.44       -3.00      5.89 o 
  -5   6  11       98.63      102.33      8.41 o 
  -4   6  11       57.73       64.43      6.26 o 
  -3   6  11       69.62       65.82      5.57 o 
  -2   6  11        0.93       -2.09      4.18 o 
  -1   6  11      267.74      271.56      9.01 o 
   0   6  11       13.54       13.25      3.73 o 
   1   6  11      193.05      202.43      6.77 o 
   2   6  11       31.14       27.94      4.14 o 
   3   6  11      229.15      220.54      9.08 o 
   4   6  11       17.97       11.16      5.95 o 
  -4   7  11       63.26       68.17      8.88 o 
  -3   7  11        4.91        3.16      6.26 o 
  -2   7  11      106.57      102.81      6.54 o 
  -1   7  11      169.67      161.99      7.39 o 
   0   7  11        6.16        5.98      4.47 o 
   1   7  11        5.76       11.25      4.11 o 
   2   7  11      217.50      219.78      7.34 o 
   3   7  11       57.47       59.46      5.25 o 
  -3   8  11       12.56       15.54      5.27 o 
  -2   8  11       54.71       47.72     10.95 o 
  -1   8  11       66.36       65.11      6.00 o 
   0   8  11        4.31       11.34      4.57 o 
   1   8  11       11.41       13.85      4.93 o 
   2   8  11       12.93        8.44      4.68 o 
  -6   0  12       29.34       28.94      8.21 o 
  -4   0  12       81.02       91.20      6.34 o 
  -2   0  12       22.48       17.29      4.08 o 
   0   0  12      275.86      247.68     10.93 o 
   2   0  12       74.58       75.38      7.32 o 
   4   0  12     1070.67     1089.11     29.49 o 
  -6   1  12        0.97       -0.56      4.93 o 
  -5   1  12      159.25      145.17      5.84 o 
  -4   1  12        3.37        2.75      2.83 o 
  -3   1  12      324.42      320.09      6.49 o 
  -2   1  12       48.89       48.95      3.87 o 
  -1   1  12        8.70        5.21      3.04 o 
   0   1  12        9.87        8.97      8.22 o 
   1   1  12      538.41      556.20     12.36 o 
   2   1  12       94.20       97.03      5.68 o 
   3   1  12      636.33      601.75     13.73 o 
   4   1  12       95.28       84.97      6.73 o 
   5   1  12       24.72       15.80      7.78 o 
  -6   2  12      121.24      106.81      5.83 o 
  -5   2  12       62.09       63.46      5.08 o 
  -4   2  12      131.94      129.98      5.48 o 
  -3   2  12       72.74       71.19      3.77 o 
  -2   2  12        1.94        1.79      2.64 o 
  -1   2  12       65.50       53.75      4.82 o 
   0   2  12      718.82      716.73     14.45 o 
   1   2  12        1.29        0.00      3.94 o 
   2   2  12      328.41      324.67     12.57 o 
   3   2  12        5.44        8.41      4.31 o 
   4   2  12      221.31      232.29      9.33 o 
   5   2  12      112.47       92.53      7.27 o 
  -6   3  12       13.26       10.60      4.36 o 
  -5   3  12      123.78      102.89      5.41 o 
  -4   3  12       38.50       33.53      4.27 o 
  -3   3  12      205.66      218.42      6.74 o 
  -2   3  12      188.42      181.85      6.12 o 
  -1   3  12      192.98      196.47      6.09 o 
   0   3  12      254.50      246.82      8.43 o 
   1   3  12      310.10      305.19      9.57 o 
   2   3  12       16.71       11.37      6.47 o 
   3   3  12       26.64       25.66     10.42 o 
   4   3  12      111.17      123.32      9.27 o 
   5   3  12      127.67      114.33      8.12 o 
  -5   4  12       29.84       29.67      4.45 o 
  -4   4  12      168.49      159.48      7.58 o 
  -3   4  12       39.53       41.08      5.31 o 
  -2   4  12       11.25       16.21      3.45 o 
  -1   4  12       42.90       37.23      3.35 o 
   0   4  12      733.95      751.44     12.50 o 
   1   4  12       34.72       45.83      8.64 o 
   2   4  12      318.25      332.93     10.52 o 
   3   4  12        1.86       -3.80      4.96 o 
   4   4  12       16.36       11.78      5.56 o 
  -5   5  12        4.62        3.36      4.37 o 
  -4   5  12       18.28       19.60      4.13 o 
  -3   5  12      109.45      114.30     11.45 o 
  -2   5  12        2.90        3.42      4.14 o 
  -1   5  12      276.66      273.96     13.47 o 
   0   5  12        0.66       -0.35      3.55 o 
   1   5  12      175.81      174.32      7.67 o 
   2   5  12      188.33      202.27      8.41 o 
   3   5  12       43.73       46.80      6.05 o 
   4   5  12       30.59       25.23     12.52 o 
  -4   6  12        5.09        5.33      5.72 o 
  -3   6  12       15.01        9.24      5.12 o 
  -2   6  12       73.84       75.82      8.95 o 
  -1   6  12       39.49       36.46      6.79 o 
   0   6  12       89.62       88.61      5.18 o 
   1   6  12       90.15       97.33      5.41 o 
   2   6  12      150.85      157.59      6.65 o 
   3   6  12       13.39       14.78      5.67 o 
  -3   7  12        7.98        6.16      7.47 o 
  -2   7  12       21.80       15.48      5.30 o 
  -1   7  12        7.00        4.16      4.38 o 
   0   7  12       59.67       66.11      8.07 o 
   1   7  12      190.19      202.06      7.23 o 
   2   7  12       25.27       18.97      4.72 o 
  -5   0  13      493.69      485.95     18.26 o 
  -3   0  13      351.09      366.39     18.29 o 
  -1   0  13      277.49      303.45     13.19 o 
   1   0  13       60.38       65.76      7.86 o 
  -5   1  13       18.95       19.50      4.33 o 
  -4   1  13      106.13      110.02      4.67 o 
  -3   1  13       44.53       42.41      3.64 o 
  -2   1  13       23.11       19.41      3.07 o 
  -1   1  13        0.15       -1.05      3.31 o 
   0   1  13       12.68       13.41      4.41 o 
   1   1  13       14.14       17.77     13.58 o 
   2   1  13      190.21      200.82     20.01 o 
   3   1  13       18.48       15.18      6.20 o 
   4   1  13      133.40      119.96     14.72 o 
  -5   2  13       17.35       15.43      4.55 o 
  -4   2  13        0.24        1.26      3.76 o 
  -3   2  13      223.48      220.95      8.78 o 
  -2   2  13      143.35      149.76      5.64 o 
  -1   2  13      354.07      352.55      8.59 o 
   0   2  13      145.08      145.98      7.01 o 
   1   2  13      101.72      111.78      6.43 o 
   2   2  13      182.73      184.46      8.06 o 
   3   2  13       42.76       42.15      6.05 o 
   4   2  13        1.46       -0.28      5.38 o 
  -5   3  13        0.00       -0.09      4.45 o 
  -4   3  13      167.63      163.68      6.58 o 
  -3   3  13        4.79        3.58      3.58 o 
  -2   3  13      318.86      321.64      8.01 o 
  -1   3  13       14.52        9.20      3.72 o 
   0   3  13      312.46      299.32     16.46 o 
   1   3  13       12.99       10.33      4.66 o 
   2   3  13      297.96      294.98     10.09 o 
   3   3  13        0.21       -1.57      5.33 o 
  -4   4  13        1.50       -0.24      4.10 o 
  -3   4  13      104.82      108.53      6.73 o 
  -2   4  13        2.86        4.48      5.89 o 
  -1   4  13      141.11      144.41      5.89 o 
   0   4  13      227.96      239.46      9.26 o 
   1   4  13      121.10      123.44      7.12 o 
   2   4  13       26.67       25.94      5.84 o 
   3   4  13       26.51       21.50      6.19 o 
  -3   5  13       42.77       43.03      6.13 o 
  -2   5  13      495.19      466.31     17.30 o 
  -1   5  13        1.52       -2.11      6.69 o 
   0   5  13        8.07        6.49      4.12 o 
   1   5  13        5.85        4.39      5.04 o 
   2   5  13      145.90      160.91     17.53 o 
  -2   6  13       33.21       25.72      7.88 o 
  -1   6  13        0.41       -0.91      5.05 o 
   0   6  13       29.33       30.75      4.88 o 
   1   6  13      190.29      188.81     13.89 o 
  -4   0  14       81.20       92.64      6.79 o 
  -2   0  14       53.63       44.00      9.41 o 
   0   0  14        3.65       -1.22      5.73 o 
   2   0  14      135.28      135.50     10.30 o 
  -4   1  14        1.52        1.31      4.09 o 
  -3   1  14        1.71        1.59      3.44 o 
  -2   1  14        2.79        2.47      3.24 o 
  -1   1  14      516.76      550.00     13.26 o 
   0   1  14        0.37        4.00      4.75 o 
   1   1  14        1.18        1.08      4.53 o 
   2   1  14        1.54        0.52      5.11 o 
   3   1  14      378.43      392.39     22.17 o 
  -4   2  14      145.97      137.98      6.32 o 
  -3   2  14       35.35       34.95      4.00 o 
  -2   2  14        1.98        3.81      4.02 o 
  -1   2  14       12.40       13.13      3.95 o 
   0   2  14      101.91       95.56      6.53 o 
   1   2  14        6.25        5.22      4.83 o 
   2   2  14      109.71      102.40      8.14 o 
  -3   3  14        1.72        1.42      5.27 o 
  -2   3  14        1.76        2.89      3.90 o 
  -1   3  14      217.54      228.52      7.40 o 
   0   3  14        5.56        6.25      4.95 o 
   1   3  14        4.73        3.15      5.11 o 
   2   3  14        8.88       10.97      5.47 o 
  -2   4  14      124.74      131.61      7.77 o 
  -1   4  14        1.30        0.29      5.08 o 
   0   4  14       47.14       49.56      6.12 o 
   1   4  14       10.74        3.69      5.64 o 
  -1   0  15      596.45      602.11     20.74 o 
  -1   1  15       30.66       32.62      5.96 o 
   0   1  15      107.50      106.02      6.98 o 
                                                 
